# Supplementary material for: Hydrogel-embedded vertically aligned metal-organic framework nanosheet membrane for efficient water harvesting
Source: Nat Commun. 2024 Nov 11;15:9738. doi: 10.1038/s41467-024-54215-z (PMC11555079; doi:10.1038/s41467-024-54215-z)
Supplement: Supplementary file 5 — Source data [file 41467_2024_54215_MOESM5_ESM.xlsx]

## Sheet: Fig. 1
	Fig. 1e
	Distance (μm)	Height (nm)
	0	-0.59292
	0.08114	-0.45586
	0.16229	-0.19213
	0.24343	-0.17753
	0.32458	-0.07623
	0.40572	-0.1232
	0.48687	-0.36024
	0.56801	-0.32328
	0.64916	-0.35227
	0.7303	-0.40087
	0.81145	-0.29611
	0.89259	-0.39483
	0.97373	0.18173
	1.05488	0.01573
	1.13602	0.03008
	1.21717	0.28622
	1.29831	0.26237
	1.37946	-0.27486
	1.4606	-0.09746
	1.54175	-0.19227
	1.62289	0.49038
	1.70404	3.05732
	1.78518	5.48445
	1.86632	5.44131
	1.94747	5.76892
	2.02861	5.44936
	2.10976	5.99175
	2.1909	8.45555
	2.27205	8.00516
	2.35319	5.32251
	2.43434	5.52097
	2.51548	5.34988
	2.59662	5.55431
	2.67777	5.37438
	2.75891	5.26408
	2.84006	5.2498
	2.9212	4.00242
	3.00235	1.90284
	3.08349	0.71917
	3.16464	4.86476
	3.24578	7.33224
	3.32693	5.58654
	3.40807	5.57353
	3.48921	5.65177
	3.57036	5.39671
	3.6515	5.36444
	3.73265	5.71277
	3.81379	4.80641
	3.89494	1.17138
	3.97608	-0.08309
	4.05723	-0.22202
	4.13837	-0.05993
	4.21952	-0.000643065
	4.30066	-0.17175
	4.3818	6.97229e-05
	4.46295	0.35057
	4.54409	-0.13456
	4.62524	-0.51331
	4.70638	-0.36872
	4.78753	-0.14066
	4.86867	1.88383
	4.94982	5.28807
	5.03096	5.62603
	5.1121	5.51738
	5.19325	5.46595
	5.27439	5.39264
	5.35554	5.07114
	5.43668	1.61064
	5.51783	0.02747
	5.59897	-0.26877
	5.68012	-0.18684
	5.76126	-0.10103
	5.84241	-0.10747
	5.92355	-0.1798
	6.00469	0.02039
	6.08584	-0.10561
	6.16698	0.01951
	6.24813	0.75215
	6.32927	-0.0186
	6.41042	-0.09998
	6.49156	2.14636
	6.57271	4.26552
	6.65385	6.08629
	6.735	5.74223
	6.81614	5.7943
	6.89728	6.08672
	6.97843	5.90753
	7.05957	5.75816
	7.14072	5.71674
	7.22186	5.54284
	7.30301	4.83469
	7.38415	1.11851
	7.4653	0.49509
	7.54644	0.23925
	7.62758	0.19256
	7.70873	0.04081
	7.78987	0.14709
	7.87102	1.26485
	7.95216	0.49242
	8.03331	-0.09222
	8.11445	1.09967
	8.1956	5.76111
	8.27674	5.59055
	8.35789	5.5348
	8.43903	5.52114
	8.52017	5.64854
	8.60132	5.73801
	8.68246	5.47677
	8.76361	5.59246
	8.84475	5.5843
	8.9259	2.45758
	9.00704	0.51135
	9.08819	0.34852
	9.16933	0.76532
	9.25047	0.40595
	9.33162	0.40311
	9.41276	0.02059
	9.49391	-0.21086
	9.57505	0.05555
	9.6562	0.26321
	9.73734	0.49963
	9.81849	-0.10603
	9.89963	0.62217
	9.98078	4.96823
	10.0619	5.63478
	10.1431	5.62309
	10.2242	5.54844
	10.3054	5.41273
	10.3865	5.22592
	10.4676	5.16446
	10.5488	5.17618
	10.6299	1.30325
	10.7111	-0.5179
	10.7922	-0.60372
	10.8734	-0.23553
	10.9545	-0.20956
	11.0357	0.40253
	11.1168	-0.17976
	11.1979	-0.36093
	11.2791	-0.00587
	11.3602	0.34342
	11.4414	0.10672
	11.5225	0.47968
	11.6037	0.09814
	11.6848	3.31172
	11.766	2.88613
	11.8471	2.67278
	11.9282	1.6648
	12.0094	3.21647
	12.0905	2.17016
	12.1717	3.05234
	12.2528	1.15188
	12.334	-0.09694
	12.4151	-0.01419
	12.4963	-0.35513
	12.5774	0.15876
	12.6585	0.17483
	12.7397	-0.06206
	12.8208	0.43405
	12.902	0.68318
	12.9831	0.13227
	13.0643	-0.15231
	13.1454	-0.05576
	13.2266	-0.55654
	13.3077	0.04811
	13.3888	0.44018
	13.47	-0.29011
	13.5511	-0.15876
	13.6323	0.11343
	13.7134	0.00896
	13.7946	-0.02246
	13.8757	-0.08693

## Sheet: Fig. 2
	Fig. 3a									Fig. 3b									Fig. 3c																								Fig. 3e
	CT/PVA		MOF-CT/PVA		Bulk Zn-TCPP		Nanosheet Zn-TCPP			Simulation		MOF-CT/PVA		Bulk Zn-TCPP		Nanosheet Zn-TCPP			CT/PVA						MOF-CT/PVA						Bulk Zn-TCPP					Nanosheet Zn-TCPP							Membranes	Water contact angle (°)	Error bar	Surface free energy (mN m-1)	Error bar
	Wave number (cm-1)	Transmittance	Wave number (cm-1)	Transmittance	Wave number (cm-1)	Transmittance	Wave number (cm-1)	Transmittance		2θ (°)	Intensity	2θ (°)	Intensity	2θ (°)	Intensity	2θ (°)	Intensity		Binding energy(eV)	Sum	C-C	C-O/C-N	C=O	O=C-O-	Binding energy(eV)	Sum	C-C	C-O/C-N	C=O	O=C-O-	Binding energy(eV)	Sum	C-C	C-N	O=C-O-	Binding energy(eV)	Sum	C-C	C-O/C-N	C=O	O=C-O-		CT/PVA	50.7	2	58.36	0.59
	600.235	77.0957	600.235	68.6742	600.235	82.0407	600.235	86.8554		5	0	5	23	5	52	5	15			Intensity	Intensity	Intensity	Intensity	Intensity		Intensity	Intensity	Intensity	Intensity	Intensity		Intensity	Intensity	Intensity	Intensity		Intensity	Intensity	Intensity	Intensity	Intensity		HMOF-CT/PVA	30.7	0.45	71.75	0.1
	600.717	77.1233	600.717	68.7026	600.717	82.1415	600.717	86.8346		5.05	0	5.02	23	5.02	52	5.02	15		292.98	2800.34	2513.61	2618	2468.49	2504.45	292.98	3703.43	3494.5	3357.63	3400.69	3376.69	292.98	6428.77	5987.43	5715.26	6134.15	292.98	8898.74	8574.07	8358.12	8155.82	8182.61		MOF-CT/PVA	0	0	81.48	0
	601.199	77.134	601.199	68.6863	601.199	82.178	601.199	86.8054		5.1	0	5.04	23	5.04	52	5.04	15		292.88	2785.45	2489.34	2597.19	2443.41	2481.05	292.88	3684.29	3467.92	3327.84	3372.41	3348.65	292.88	6434.53	5974.08	5695.22	6132.56	292.88	8878.52	8543.16	8322.74	8114.84	8143.46
	601.682	77.1298	601.682	68.6365	601.682	82.1475	601.682	86.7753		5.15	0	5.06	23	5.06	54	5.06	15		292.78	2771.3	2465.34	2576.81	2418.58	2458.02	292.78	3665.62	3441.38	3297.98	3344.13	3320.7	292.78	6441.69	5960.8	5675	6132.09	292.78	8859.3	8512.67	8287.66	8073.91	8104.53
	602.164	77.1162	602.164	68.573	602.164	82.0643	602.164	86.7557		5.2	0	5.08	24	5.08	58	5.08	16		292.68	2757.79	2441.48	2556.76	2393.87	2435.24	292.68	3647.59	3415.01	3268.17	3316	3293	292.68	6450.52	5947.74	5654.73	6133.01	292.68	8841.12	8482.61	8252.89	8033.05	8065.84
	602.646	77.1007	602.646	68.5175	602.646	81.9541	602.646	86.7585		5.25	0	5.1	24	5.1	63	5.1	17		292.58	2744.75	2417.53	2536.81	2369.07	2412.5	292.58	3630.3	3388.9	3238.49	3288.09	3265.62	292.58	6461.29	5935	5634.52	6135.56	292.58	8824.07	8453.02	8218.44	7992.25	8027.43
	603.128	77.092	603.128	68.4901	603.128	81.8496	603.128	86.7944		5.3	0.00862	5.12	24	5.12	70	5.12	18		292.48	2732.6	2393.9	2517.38	2344.56	2390.21	292.48	3613.77	3363.02	3208.92	3260.38	3238.57	292.48	6474.12	5922.53	5614.29	6139.84	292.48	8808.21	8423.91	8184.33	7951.51	7989.32
	603.61	77.0986	603.61	68.5029	603.61	81.7816	603.61	86.8699		5.35	0.02221	5.14	24	5.14	77	5.14	20		292.38	2721.22	2370.42	2498.32	2320.19	2368.21	292.38	3598.17	3337.48	3179.55	3232.97	3211.97	292.38	6489.23	5910.32	5594.01	6146.06	292.38	8793.65	8395.32	8150.59	7910.85	7951.54
	604.092	77.1255	604.092	68.557	604.092	81.7692	604.092	86.9856		5.4	0.02958	5.16	24	5.16	86	5.16	22		292.28	2710.66	2347.06	2479.62	2295.94	2346.52	292.28	3583.41	3312.15	3150.24	3205.74	3185.72	292.28	6506.76	5898.31	5573.61	6154.34	292.28	8780.48	8367.27	8117.24	7870.28	7914.14
	604.574	77.1747	604.574	68.6432	604.574	81.8167	604.574	87.134		5.45	0.04133	5.18	24	5.18	94	5.18	25		292.18	2700.77	2323.66	2461.12	2271.62	2324.97	292.18	3569.56	3287.03	3121	3178.7	3159.84	292.18	6527.19	5886.7	5553.27	6165.15	292.18	8768.79	8339.78	8084.31	7829.78	7877.16
	605.057	77.2446	605.057	68.747	605.057	81.9117	605.057	87.3022		5.5	0.06176	5.2	24	5.2	101	5.2	29		292.08	2691.82	2300.4	2443.04	2247.45	2303.78	292.08	3556.69	3262.13	3091.83	3151.85	3134.39	292.08	6550.73	5875.42	5532.9	6178.66	292.08	8758.7	8312.9	8051.81	7789.39	7840.65
	605.539	77.3319	605.539	68.8566	605.539	82.032	605.539	87.4741		5.55	0.10204	5.22	24	5.22	106	5.22	33		291.98	2684.05	2277.48	2425.58	2223.61	2283.17	291.98	3544.91	3237.51	3062.76	3125.25	3109.44	291.98	6578.01	5864.76	5512.79	6195.5	291.98	8750.34	8286.65	8019.78	7749.09	7804.67
	606.021	77.4333	606.021	68.9669	606.021	82.151	606.021	87.6326		5.6	0.19917	5.24	24	5.24	110	5.24	38		291.88	2677.04	2254.39	2408.27	2199.59	2262.65	291.88	3534.39	3213.22	3033.86	3098.97	3085.11	291.88	6608.95	5854.27	5492.44	6215.55	291.88	8743.87	8261.07	7988.26	7708.89	7769.29
	606.503	77.5458	606.503	69.08	606.503	82.247	606.503	87.7626		5.65	0.5474	5.26	24	5.26	111	5.26	43		291.78	2671.44	2231.72	2391.69	2175.98	2242.84	291.78	3525.13	3189.18	3005.03	3072.92	3061.36	291.78	6644.11	5844.08	5471.99	6239.34	291.78	8739.43	8236.19	7957.26	7668.82	7734.59
	606.985	77.6659	606.985	69.201	606.985	82.3099	606.985	87.8529		5.7	7.61689	5.28	23	5.28	110	5.28	49		291.68	2666.9	2209.01	2375.45	2152.34	2223.34	291.68	3517.24	3165.4	2976.27	3047.12	3038.26	291.68	6684.15	5834.43	5451.62	6267.52	291.68	8737.22	8212.07	7926.84	7628.87	7700.66
	607.467	77.7858	607.467	69.3304	607.467	82.3398	607.467	87.8957		5.75	6.29086	5.3	23	5.3	108	5.3	54		291.58	2663.61	2186.38	2359.66	2128.78	2204.29	291.58	3511.09	3142.13	2947.81	3021.81	3016.12	291.58	6729.41	5825.14	5431.16	6300.39	291.58	8737.43	8188.74	7897.03	7589.06	7667.62
	607.949	77.8928	607.949	69.4583	607.949	82.3457	607.949	87.8885		5.8	0.50277	5.32	22	5.32	104	5.32	59		291.48	2661.59	2163.73	2344.27	2105.21	2185.64	291.48	3506.59	3119.13	2919.41	2996.78	2994.8	291.48	6780.6	5816.42	5410.77	6338.63	291.48	8740.29	8166.24	7867.86	7549.41	7635.6
	608.431	77.9701	608.431	69.5668	608.431	82.3384	608.431	87.8341		5.85	0.18909	5.34	21	5.34	98	5.34	64		291.38	2661.49	2141.57	2329.82	2082.15	2167.98	291.38	3504.01	3096.52	2891.18	2972.14	2974.53	291.38	6838.45	5808.36	5390.51	6382.94	291.38	8746.1	8144.64	7839.4	7509.91	7604.76
	608.913	78.0009	608.913	69.6335	608.913	82.3281	608.913	87.7429		5.9	0.09826	5.36	20	5.36	92	5.36	68		291.28	2663.14	2119.63	2316.07	2059.31	2151.07	291.28	3503.65	3074.39	2863.2	2948	2955.52	291.28	6903.42	5800.81	5370.22	6433.72	291.28	8755.15	8123.98	7811.69	7470.6	7575.29
	609.395	77.9752	609.395	69.6447	609.395	82.3193	609.395	87.6309		5.95	0.05996	5.38	20	5.38	86	5.38	71		291.18	2666.76	2097.94	2303.1	2036.77	2135.05	291.18	3505.72	3052.75	2835.46	2924.36	2937.91	291.18	6976.09	5793.72	5349.78	6491.54	291.18	8767.82	8104.33	7784.79	7431.48	7547.43
	609.878	77.8949	609.878	69.6026	609.878	82.3114	609.878	87.5167		6	0.04034	5.4	20	5.4	80	5.4	75		291.08	2672.64	2076.64	2291.09	2014.63	2120.13	291.08	3510.43	3031.57	2807.91	2901.22	2921.86	291.08	7057.37	5787.29	5329.39	6557.26	291.08	8784.51	8085.74	7758.76	7392.58	7521.44
	610.36	77.7755	610.36	69.5278	610.36	82.2996	610.36	87.4187		6.05	0.02897	5.42	21	5.42	74	5.42	78		290.98	2680.69	2055.43	2279.79	1992.65	2106.11	290.98	3518.17	3010.92	2780.63	2878.67	2907.65	290.98	7147.87	5781.45	5308.92	6631.43	290.98	8805.71	8068.28	7733.65	7353.91	7497.66
	610.842	77.6407	610.842	69.451	610.842	82.2778	610.842	87.3493		6.1	0.02181	5.44	21	5.44	69	5.44	81		290.88	2691.46	2034.63	2269.58	1971.12	2093.45	290.88	3529.25	2990.75	2753.54	2856.67	2895.5	290.88	7248.45	5776.27	5288.4	6714.87	290.88	8832.06	8052.04	7709.56	7315.51	7476.55
	611.324	77.5159	611.324	69.4026	611.324	82.2409	611.324	87.3132		6.15	0.00657	5.46	22	5.46	65	5.46	85		290.78	2705.14	2014.17	2260.45	1950.01	2082.21	290.78	3544.18	2971.15	2726.71	2835.32	2885.82	290.78	7360.17	5772.1	5268.14	6808.58	290.78	8864.26	8037.09	7686.56	7277.39	7458.61
	611.806	77.4215	611.806	69.4021	611.806	82.1861	611.806	87.3072		6.2	0	5.48	23	5.48	61	5.48	88		290.68	2722.05	1994.09	2252.49	1929.36	2072.59	290.68	3563.67	2952.34	2700.34	2814.86	2879.21	290.68	7483.59	5768.8	5247.94	6913.07	290.68	8903.18	8023.52	7664.75	7239.59	7444.52
	612.288	77.3671	612.288	69.4507	612.288	82.1145	612.288	87.3238		6.25	0	5.5	23	5.5	58	5.5	92		290.58	2742.12	1973.97	2245.37	1908.77	2064.37	290.58	3588.1	2934.05	2674.15	2795.08	2875.92	290.58	7619.27	5766.21	5227.59	7028.82	290.58	8949.91	8011.42	7644.21	7202.15	7435.12
	612.77	77.3515	612.77	69.5344	612.77	82.0314	612.77	87.3544		6.3	0	5.52	23	5.52	55	5.52	96		290.48	2766.29	1954.35	2239.71	1888.81	2058.35	290.48	3618.61	2916.69	2648.53	2776.38	2876.96	290.48	7768.16	5764.7	5207.42	7156.74	290.48	9005.75	8000.89	7625.05	7165.09	7431.5
	613.252	77.3671	613.252	69.6318	613.252	81.9472	613.252	87.3932		6.35	0	5.54	23	5.54	52	5.54	100		290.38	2794.93	1935.1	2235.49	1869.38	2054.68	290.38	3655.86	2899.91	2623.11	2758.48	2882.81	290.38	7930.9	5764.23	5187.3	7297.35	290.38	9072.48	7992.05	7607.4	7128.48	7435.12
	613.735	77.4058	613.735	69.7268	613.735	81.8751	613.735	87.4392		6.4	0	5.56	23	5.56	50	5.56	104		290.28	2828.8	1916.48	2233.06	1850.76	2053.95	290.28	3701.38	2884.04	2598.19	2741.73	2894.84	290.28	8108.02	5764.93	5167.3	7451.13	290.28	9152.26	7985.03	7591.41	7092.36	7447.84
	614.217	77.4618	614.217	69.8125	614.217	81.83	614.217	87.4941		6.45	0	5.58	22	5.58	48	5.58	108		290.18	2868.43	1898.34	2232.38	1832.84	2056.44	290.18	3756.75	2869.01	2573.68	2726.13	2914.45	290.18	8300.06	5767.02	5147.56	7618.51	290.18	9248.02	7979.94	7577.2	7056.79	7472.26
	614.699	77.5314	614.699	69.8914	614.699	81.8249	614.699	87.5587		6.5	0	5.6	21	5.6	47	5.6	111		290.08	2914.63	1880.72	2233.66	1815.72	2062.72	290.08	3824.38	2855	2549.74	2711.92	2943.81	290.08	8506.75	5770.15	5127.66	7799.13	290.08	9363.78	7976.95	7564.96	7021.84	7512
	615.181	77.609	615.181	69.9668	615.181	81.8662	615.181	87.6288		6.55	0	5.62	20	5.62	46	5.62	114		289.98	2968.28	1863.61	2237	1799.42	2073.39	289.98	3907.47	2842.09	2526.42	2699.25	2985.9	289.98	8728.25	5774.7	5107.89	7993.04	289.98	9505.29	7976.19	7554.85	6987.59	7572.42
	615.663	77.6822	615.663	70.0358	615.663	81.9507	615.663	87.6946		6.6	0	5.64	19	5.64	45	5.64	116		289.88	3030.93	1847.37	2242.96	1784.4	2089.64	289.88	4010.66	2830.42	2503.83	2688.35	3045.05	289.88	8963.96	5780.51	5087.97	8199.51	289.88	9681.59	7977.86	7547.11	6954.14	7662.03
	616.145	77.7314	616.145	70.0844	616.145	82.0648	616.145	87.7419		6.65	0	5.66	18	5.66	44	5.66	117		289.78	3103.8	1831.83	2251.57	1770.54	2112.32	289.78	4140.49	2820.24	2482.19	2679.58	3127.51	289.78	9213.04	5787.81	5068.05	8417.57	289.78	9907.06	7982.15	7541.97	6921.6	7794.69
	616.627	77.7364	616.627	70.0938	616.627	82.1889	616.627	87.7593		6.7	0	5.68	17	5.68	43	5.68	118		289.68	3188.69	1817.07	2263.11	1758.03	2142.82	289.68	4305.62	2811.42	2461.33	2672.93	3241.57	289.68	9473.86	5796.63	5048.02	8645.45	289.68	10205.1	7989.27	7539.68	6890.1	7993.23
	617.109	77.6834	617.109	70.0477	617.109	82.3013	617.109	87.7426		6.75	0	5.7	16	5.7	41	5.7	118		289.58	3287.92	1803.08	2277.84	1746.96	2182.93	289.58	4518.1	2804.27	2441.54	2668.85	3398.88	289.58	9744.22	5807.12	5027.92	8880.77	289.58	10612.5	7999.45	7540.55	6859.79	8293.7
	617.591	77.5753	617.591	69.9443	617.591	82.3879	617.591	87.6989		6.8	0	5.72	16	5.72	40	5.72	117		289.48	3404.95	1790.33	2296.53	1737.97	2235.59	289.48	4793.11	2799.11	2423.11	2667.86	3614.18	289.48	10020.9	5819.44	5007.76	9120.11	289.48	11182.2	8012.92	7544.9	6830.85	8748.32
	618.074	77.4319	618.074	69.7984	618.074	82.4461	618.074	87.6435		6.85	0	5.74	16	5.74	38	5.74	116		289.38	3543.82	1778.59	2319.3	1730.98	2304.11	289.38	5148.57	2795.94	2405.99	2670.18	3904.81	289.38	10299.7	5833.72	4987.52	9359.23	289.38	11982.9	8030.02	7553.15	6803.52	9424.69
	618.556	77.286	618.556	69.6388	618.556	82.4836	618.556	87.596		6.9	0	5.76	16	5.76	36	5.76	114		289.28	3710.81	1768.35	2347.01	1726.71	2394.03	289.28	5604.39	2795.44	2390.82	2676.73	4290.07	289.28	10575.6	5850.2	4967.25	9592.6	289.28	13087.2	8051.04	7565.72	6778.05	10394.8
	619.038	77.1694	619.038	69.4943	619.038	82.5143	619.038	87.5711		6.95	0	5.78	17	5.78	35	5.78	111		289.18	3913.84	1759.38	2379.9	1725.2	2512.34	289.18	6178.98	2797.67	2377.62	2687.91	4787.68	289.18	10841.9	5869.01	4946.9	9813.53	289.18	14546.8	8076.34	7583.11	6754.76	11708.7
	619.52	77.1011	619.52	69.3836	619.52	82.5508	619.52	87.5744		7	0	5.8	17	5.8	33	5.8	107		289.08	4164.22	1751.74	2418.57	1726.85	2669.29	289.08	6885.41	2802.98	2366.72	2704.46	5409.85	289.08	11091.5	5890.39	4926.49	10014.5	289.08	16325.7	8106.29	7605.92	6734.05	13329.4
	620.002	77.0812	620.002	69.3097	620.002	82.5997	620.002	87.6007		7.05	0.01291	5.82	17	5.82	31	5.82	102		288.98	4477.24	1745.82	2464.01	1732.46	2878.92	288.98	7721.38	2811.52	2358.21	2726.99	6153.33	288.98	11316.6	5914.74	4906.22	10187.5	288.98	18157.2	8141.33	7634.77	6716.4	14988.4
	620.484	77.092	620.484	69.2604	620.484	82.6586	620.484	87.6375		7.1	0.164	5.84	18	5.84	29	5.84	97		288.88	4872.67	1741.97	2517.33	1742.92	3159.4	288.88	8653.16	2823.39	2352.16	2756.21	6983.17	288.88	11509.5	5942.27	4886	10324.3	288.88	19413	8181.98	7670.47	6702.44	16055.6
	620.966	77.1073	620.966	69.2176	620.966	82.7174	620.966	87.6706		7.15	0.21628	5.86	18	5.86	28	5.86	90		288.78	5374.31	1740.93	2580.13	1759.65	3532.72	288.78	9587.53	2838.33	2348.28	2792.59	7804.81	288.78	11663.5	5973.77	4866.34	10418	288.78	19441.4	8228.78	7713.92	6692.94	15877.1
	621.448	77.1043	621.448	69.1657	621.448	82.7617	621.448	87.6893		7.2	0.29681	5.88	18	5.88	27	5.88	84		288.68	6007.01	1741.68	2652.43	1782.54	4021.51	288.68	10357.5	2856.61	2346.81	2837.3	8449.57	288.68	11772.9	6009.22	4846.91	10462.3	288.68	18336.7	8282.34	7766.13	6688.96	14544.4
	621.931	77.0755	621.931	69.1009	621.931	82.7793	621.931	87.6907		7.25	0.43226	5.9	18	5.9	26	5.9	77		288.58	6796.74	1744.24	2735.47	1812.75	4648.96	288.58	10765.1	2878.35	2347.81	2891.6	8717.66	288.58	11834.5	6049.07	4827.79	10453.7	288.58	16814.3	8343.36	7828.35	6691.9	12769.6
	622.413	77.0297	622.413	69.0298	622.413	82.7624	622.413	87.6788		7.3	0.68661	5.92	17	5.92	26	5.92	70		288.48	7765.35	1749.76	2831.86	1852.94	5433.56	288.48	10705.9	2904.05	2351.81	2957.44	8502.02	288.48	11848.6	6094.23	4809.5	10391.6	288.48	15440.9	8412.6	7901.97	6703.72	11115.3
	622.895	76.9878	622.895	68.9647	622.895	82.7093	622.895	87.662		7.35	1.25283	5.94	17	5.94	25	5.94	63		288.38	8919.37	1757.61	2942.81	1904.53	6377.44	288.38	10256	2933.48	2358.56	3036.47	7875.97	288.38	11817.9	6145.48	4792.36	10278.3	288.38	14427.9	8491.01	7988.79	6727.27	9787.28
	623.377	76.9697	623.377	68.9147	623.377	82.6244	623.377	87.6477		7.4	2.95229	5.96	17	5.96	25	5.96	57		288.28	10233.7	1769.26	3071.97	1971.8	7450.04	288.28	9611.65	2966.91	2368.34	3131.38	7031.79	288.28	11747.3	6202.94	4775.97	10117.8	288.28	13793.8	8579.59	8090.82	6766.6	8797.09
	623.859	76.9864	623.859	68.8821	623.859	82.5175	623.859	87.6414		7.45	22.3711	5.98	17	5.98	24	5.98	52		288.18	11618.5	1784.12	3221.46	2058.07	8554.17	288.18	8958.92	3005.02	2381.9	3246.15	6150.98	288.18	11644.7	6267.79	4760.95	9917.24	288.18	13490.2	8679.51	8210.6	6827.5	8086.73
	624.341	77.0332	624.341	68.8598	624.341	82.4022	624.341	87.644		7.5	100	6	17	6	23	6	48		288.08	12894.1	1802.45	3394.96	2169.49	9500.28	288.08	8412.69	3048.3	2399.8	3385.81	5342.05	288.08	11518.7	6340.64	4747.3	9684.13	288.08	13457.1	8792.09	8351.22	6917.96	7583.68
	624.823	77.0921	624.823	68.8374	624.823	82.2926	624.823	87.6538		7.55	7.9052	6.02	17	6.02	21	6.02	45		287.98	13819.7	1824.93	3597.51	2315.86	10033.3	287.98	8026.75	3097.69	2423.15	3557.82	4650.29	287.98	11378.7	6422.36	4735.18	9426.68	287.98	13645.4	8918.83	8516.54	7048.55	7223.21
	625.305	77.1385	625.305	68.8054	625.305	82.2026	625.305	87.6679		7.6	2.063	6.04	17	6.04	20	6.04	43		287.88	14229	1852.11	3835.56	2512.91	9964.76	287.88	7819.55	3152.92	2451.9	3771.56	4081.93	287.88	11234.1	6514.29	4725.08	9152.9	287.88	14026.6	9061.58	8711.72	7232.63	6956.1
	625.788	77.1509	625.788	68.7601	625.788	82.1425	625.788	87.6833		7.65	0.98222	6.06	17	6.06	18	6.06	42		287.78	14177.9	1882.68	4115.66	2784.38	9316.8	287.78	7799.86	3216.28	2488.67	4043.55	3628.7	287.78	11093.6	6617.49	4717.18	8869.83	287.78	14591.3	9222.36	8943.3	7485.53	6749.39
	626.27	77.1186	626.27	68.7032	626.27	82.1156	626.27	87.6977		7.7	0.57135	6.08	17	6.08	16	6.08	41		287.68	13935.6	1917.32	4449.37	3171.15	8306.05	287.68	7974.19	3287.97	2534.2	4394.91	3272.7	287.68	10965.5	6733.52	4712.09	8583.74	287.68	15346.3	9403.56	9220.06	7823.42	6582.36
	626.752	77.041	626.752	68.6382	626.752	82.1182	626.752	87.7078		7.75	0.37299	6.1	17	6.1	14	6.1	40		287.58	13828.3	1956.75	4852.71	3733.7	7182.28	287.58	8358.36	3369.79	2591.04	4857.26	2995.7	287.58	10857	6864.06	4710.39	8299.61	287.58	16307.9	9607.97	9553.75	8260.6	6442.47
	627.234	76.9261	627.234	68.5662	627.234	82.139	627.234	87.7089		7.8	0.26243	6.12	17	6.12	13	6.12	39		287.48	14128.3	2001.67	5347.71	4551.47	6116.18	287.48	8980	3462.93	2661.55	5472.13	2779.84	287.48	10775	7010.92	4712.87	8021.3	287.48	17494.5	9838.78	9959.9	8804.4	6322.05
	627.716	76.785	627.716	68.4841	627.716	82.163	627.716	87.6946		7.85	0.1946	6.14	17	6.14	11	6.14	37		287.38	15035	2051.12	5963.35	5712.37	5186	287.38	9883.09	3569.53	2749.64	6293.69	2610.31	287.38	10726.2	7176.77	4721.02	7751.75	287.38	18917.5	10100	10459.5	9446.3	6216.08
	628.198	76.6294	628.198	68.3859	628.198	82.1738	628.198	87.6581		7.9	0.12564	6.16	17	6.16	10	6.16	36		287.28	16686.8	2108.88	6743.22	7290.47	4417.84	287.28	11124.8	3691.49	2860.06	7384.53	2475.12	287.28	10717.2	7364.12	4736.49	7492.85	287.28	20562	10396.2	11079.4	10143.4	6121.22
	628.68	76.4694	628.68	68.2678	628.68	82.1602	628.68	87.5949		7.95	0	6.18	17	6.18	9	6.18	34		287.18	19114.7	2173.43	7737.54	9269.67	3802.56	287.18	12771.8	3831.28	2999.86	8811.23	2365.41	287.18	10755.8	7576.48	4762.16	7246.08	287.18	22365.4	10732.9	11853.5	10796.1	6035.05
	629.162	76.3144	629.162	68.1324	629.162	82.1188	629.162	87.505		8	0	6.2	17	6.2	9	6.2	32		287.08	22113.3	2247.95	9013.07	11398.1	3322.74	287.08	14890.3	3992.96	3180.45	10633.6	2275.96	287.08	10850.9	7818.06	4802.14	7012.36	287.08	24214	11116.6	12823	11244.4	5955.77
	629.644	76.1754	629.644	67.9904	629.644	82.0545	629.644	87.3945		8.05	0	6.22	17	6.22	9	6.22	30		286.98	25045.3	2335.27	10645.6	12986.4	2956.22	286.98	17521.5	4180.06	3416.9	12879.4	2202.45	286.98	11013.2	8093.65	4861.67	6791.96	286.98	26001.9	11555.4	14035.7	11328.5	5882.06
	630.126	76.064	630.126	67.8584	630.126	81.9776	630.126	87.2744		8.1	0	6.24	17	6.24	10	6.24	28		286.88	27097.2	2438.04	12717.2	13161.8	2680.17	286.88	20642.7	4396.54	3730.55	15503.3	2141.37	286.88	11256.6	8409.79	4947.93	6584.78	286.88	27744.6	12059.6	15545.5	11000.1	5812.85
	630.609	75.9909	630.609	67.7533	630.609	81.8996	630.609	87.1587		8.15	0	6.26	17	6.26	11	6.26	27		286.78	28213.9	2559.67	15304.3	11812	2475.16	286.78	24083.9	4648.29	4151.82	18302.4	2091.19	286.78	11597.6	8774.83	5069.76	6390.97	286.78	29613.5	12641.8	17407.3	10364.4	5747.34
	631.091	75.9638	631.091	67.6877	631.091	81.8296	631.091	87.0617		8.2	0	6.28	16	6.28	12	6.28	26		286.68	29239.2	2703.26	18462.6	9739.69	2324.42	286.68	27431.2	4941.23	4718.65	20818.8	2049.46	286.68	12055.9	9199.11	5236.27	6209.82	286.68	31848.4	13318.5	19672.5	9593.5	5684.89
	631.573	75.9837	631.573	67.665	631.573	81.7711	631.573	86.9938		8.25	0.05321	6.3	16	6.3	14	6.3	26		286.58	30944	2872.93	22196.5	7720.75	2215.16	286.58	30053.4	5285.76	5479.19	22366.9	2016.42	286.58	12654.1	9696.94	5456.48	6040.91	286.58	34648.1	14111.6	22380.2	8826.08	5624.99
	632.055	76.0439	632.055	67.6804	632.055	81.7232	632.055	86.9602		8.3	0.08575	6.32	16	6.32	15	6.32	26		286.48	33550.2	3073.75	26402.8	6084.62	2137.7	286.48	31434.1	5692.9	6482.74	22368.8	1990.21	286.48	13416.3	10287.2	5736.03	5883.61	286.48	38126.2	15050.3	25540.6	8136.68	5567.25
	632.537	76.1316	632.537	67.724	632.537	81.6827	632.537	86.9599		8.35	0.11538	6.34	16	6.34	16	6.34	27		286.38	36809.1	3313.06	30787.7	4876.06	2085.33	286.38	31635.8	6179.38	7775.66	20824.4	1969.97	286.38	14365.7	10996.3	6072.61	5737.18	286.38	42309	16175.7	29113	7551.43	5511.32
	633.019	76.2327	633.019	67.7865	633.019	81.6479	633.019	86.9878		8.4	0.16351	6.36	16	6.36	17	6.36	28		286.28	40081	3599.78	34767.8	4033.21	2052.56	286.28	31280.9	6767.19	9381.41	18309.7	1954.34	286.28	15515.5	11858.6	6445.41	5600.93	286.28	47113.5	17543	32958.5	7071.27	5456.95
	633.501	76.335	633.501	67.8622	633.501	81.6202	633.501	87.0357		8.45	0.24938	6.38	16	6.38	17	6.38	29		286.18	42450.7	3944.35	37506.4	3464.82	2033.3	286.18	31054.7	7486.02	11267.1	15510.2	1941.28	286.18	16857.5	12920.2	6801	5474.04	286.18	52317.5	19227.7	36790.7	6685.14	5403.9
	633.984	76.4309	633.984	67.9492	633.984	81.6038	633.984	87.095		8.5	0.42575	6.4	17	6.4	18	6.4	31		286.08	43078.8	4363.4	38231.8	3087.4	2024.4	286.08	31305	8378.52	13282	12883.8	1931.16	286.08	18358.8	14239.8	7048.18	5355.62	286.08	57537	21330.5	40140.7	6377.57	5352
	634.466	76.5171	634.466	68.047	634.466	81.6025	634.466	87.1584		8.55	0.88263	6.42	17	6.42	18	6.42	32		285.98	41697.9	4878.02	36720.3	2835.52	2023.01	285.98	31936.9	9497.22	15074.2	10632.4	1922.19	285.98	19995.9	15889.6	7091.49	5244.32	285.98	62288.9	23980.2	42412.7	6132.54	5301.09
	634.948	76.5924	634.948	68.1516	634.948	81.6161	634.948	87.219		8.6	3.08834	6.44	16	6.44	19	6.44	34		285.88	38777.8	5512.63	33459.8	2661.4	2024.47	285.88	32540.6	10911.5	16120.3	8802.06	1915.06	285.88	21827.5	17958	6901.95	5139.47	285.88	66200.4	27338.8	43086.7	5935.28	5251.04
	635.43	76.6546	635.43	68.2538	635.43	81.6378	635.43	87.2709		8.65	43.5762	6.46	16	6.46	19	6.46	36		285.78	35174.1	6298.49	29302.8	2536.35	2027.08	285.78	32751.9	12701.6	16004.1	7365.29	1909.6	285.78	24013.5	20542.4	6542.22	5039.95	285.78	69264.7	31594.7	41979.8	5773.63	5201.75
	635.912	76.6999	635.912	68.3416	635.912	81.6559	635.912	87.3087		8.7	12.8047	6.48	15	6.48	20	6.48	38		285.68	31656.3	7270.44	25001.6	2442.97	2029.66	285.68	32655	14956.5	14778.8	6263.29	1905.32	285.68	26757.5	23746.4	6112.42	4944.53	285.68	71947.6	36956.4	39359	5638.05	5153.12
	636.394	76.7238	636.394	68.4027	636.394	81.6569	636.394	87.3277		8.75	1.4195	6.5	14	6.5	21	6.5	40		285.58	28709.7	8464.2	21016.9	2371.23	2031.95	285.58	32746.6	17767.8	12916.3	5429.85	1902.28	285.58	30235.7	27669.5	5689.37	4852.27	285.58	75011.8	43635.4	35782.6	5521.48	5105.08
	636.876	76.7238	636.876	68.4317	636.876	81.6318	636.876	87.3249		8.8	0.58393	6.52	13	6.52	22	6.52	42		285.48	26563.7	9909.23	17555.4	2313.93	2032.83	285.48	33549.8	21217.1	10922.3	4803.82	1901.74	285.48	34563.7	32389.3	5311.6	4762.45	285.48	79217.3	51814.3	31833.1	5418.91	5057.55
	637.358	76.7021	637.358	68.432	637.358	81.5812	637.358	87.3003		8.85	0.31614	6.54	13	6.54	24	6.54	44		285.38	25281	11624.5	14666.6	2267.66	2032.97	285.38	35369.1	25357.8	9103.1	4332.99	1905.07	285.38	39785.6	37938.8	4990.21	4673.99	285.38	85104.2	61606.7	27940.6	5326.78	5010.49
	637.84	76.666	637.84	68.4146	637.84	81.5153	637.84	87.2577		8.9	0.19769	6.56	13	6.56	26	6.56	46		285.28	24819.3	13599.9	12324.2	2231.4	2034.11	285.28	38264	30169.7	7580.93	3976.42	1912.92	285.28	45831.4	44250	4723.71	4586.51	285.28	92863.3	72951.9	24359.2	5242.67	4963.83
	638.322	76.626	638.322	68.394	638.322	81.4514	638.322	87.2048		8.95	0.13516	6.58	13	6.58	29	6.58	48		285.18	25040.8	15766.3	10460.4	2201.2	2034.36	285.18	42062.3	35495.6	6371.3	3702.6	1924.69	285.18	52448.4	51078.2	4504.68	4499.68	285.18	102225	85467.2	21203.4	5164.87	4917.54
	638.805	76.5916	638.805	68.3814	638.805	81.4069	638.805	87.1509		9	0.0982	6.6	14	6.6	32	6.6	49		285.08	25704.9	17964.2	8997.81	2177.01	2035.16	285.08	46318.7	40942.9	5443.87	3490.07	1940.74	285.08	59097.6	57894	4323.24	4412.59	285.08	112281	98216.4	18502.3	5092.12	4871.57
	639.287	76.5687	639.287	68.3826	639.287	81.3954	639.287	87.1065		9.05	0.07456	6.62	14	6.62	36	6.62	51		284.98	26445.8	19907.9	7858.78	2158.41	2037.23	284.98	50253.1	45794.5	4750.81	3323.62	1960.84	284.98	64885.4	63813.7	4170.63	4325.33	284.98	121326	109514	16238.2	5023.51	4825.91
	639.769	76.5566	639.769	68.3963	639.769	81.4202	639.769	87.0791		9.1	0.01034	6.64	15	6.64	40	6.64	52		284.88	26809.7	21216.9	6970.75	2143.74	2039.79	284.88	52833.1	49079	4240.06	3191.52	1983.67	284.88	68683.7	67717.2	4039.65	4238.49	284.88	127060	117104	14367.1	4958.31	4780.51
	640.251	76.5494	640.251	68.417	640.251	81.4746	640.251	87.0718		9.15	0	6.66	15	6.66	45	6.66	53		284.78	26401	21556.1	6274.96	2133.06	2043.54	284.78	53137.7	49927.9	3866.87	3086.99	2009.51	284.78	69527.1	68646.1	3925.44	4153.39	284.78	127421	118976	12836.9	4895.97	4735.35
	640.733	76.5386	640.733	68.439	640.733	81.5445	640.733	87.0827		9.2	0	6.68	15	6.68	51	6.68	55		284.68	25076.5	20830.8	5723.65	2125.73	2048.39	284.68	50876.2	48092.5	3592.61	3003.31	2036.71	284.68	67143.3	66333.2	3823	4069.66	284.68	121785	114563	11592.7	4836.03	4690.4
	641.215	76.5178	641.215	68.459	641.215	81.6144	641.215	87.1059		9.25	0	6.7	15	6.7	57	6.7	57		284.58	23008.3	19250.3	5279.62	2120.41	2053.39	284.58	46561.8	44117.9	3387.83	2935.32	2063.85	284.58	62124.7	61374.5	3730.93	3989.14	284.58	111358	105123	10581.9	4778.15	4645.66
	641.697	76.4852	641.697	68.4766	641.697	81.6716	641.697	87.134		9.3	0	6.72	15	6.72	63	6.72	60		284.48	20546.6	17191.7	4915.45	2115.91	2057.69	284.48	41142.5	38974.9	3230.11	2877.73	2088.45	284.48	55561	54862.4	3646.77	3911.62	284.48	98349.1	92912.7	9757.86	4722.02	4601.1
	642.179	76.444	642.179	68.4921	642.179	81.7089	642.179	87.1607		9.35	0.02614	6.74	15	6.74	69	6.74	63		284.38	18022.6	15006.5	4610.78	2111.04	2060.36	284.38	35493.8	33555.3	3104.95	2827.69	2109.89	284.38	48506.8	47853.2	3569.53	3837.58	284.38	84801.1	80014.9	9080.38	4667.4	4556.7
	642.662	76.4008	642.662	68.5043	642.662	81.7259	642.662	87.1831		9.4	0.0814	6.76	15	6.76	75	6.76	67		284.28	15656.5	12928.6	4350.85	2104.47	2060.26	284.28	30185.9	28440.3	3000.94	2781.32	2126.03	284.28	41704.1	41090.5	3499.2	3768.01	284.28	72059.2	67807.6	8517.24	4614.07	4512.45
	643.144	76.3629	643.144	68.5094	643.144	81.7271	643.144	87.2017		9.45	0.10794	6.78	15	6.78	81	6.78	71		284.18	13557.4	11077.5	4126.12	2096.34	2057.73	284.18	25496.6	23915.5	2911.87	2737.33	2136.98	284.18	35554.3	34976.3	3434.64	3702.43	284.18	60782.8	56975.7	8042.85	4561.86	4468.34
	643.626	76.336	643.626	68.5025	643.626	81.7194	643.626	87.2202		9.5	0.14993	6.8	15	6.8	88	6.8	76		284.08	11758.4	9493.92	3928.85	2086.04	2052.26	284.08	21511.7	20072.5	2833.18	2694.41	2142.6	284.08	30219.3	29673.2	3376.07	3641.53	284.08	51181.2	47748.3	7637.56	4510.65	4424.35
	644.108	76.3215	644.108	68.4812	644.108	81.7098	644.108	87.2423		9.55	0.22286	6.82	15	6.82	95	6.82	82		283.98	10251.4	8175.36	3752.97	2072.75	2043.18	283.98	18212.9	16896.8	2760.68	2650.61	2141.84	283.98	25719.6	25202.4	3322.84	3585.02	283.98	43218.5	40104.6	7286.64	4460.29	4380.48
	644.59	76.3176	644.59	68.4473	644.59	81.7038	644.59	87.2705		9.6	0.36437	6.84	15	6.84	103	6.84	89		283.88	9008.36	7098.17	3595.08	2057.26	2031.36	283.88	15529.9	14321.6	2692.67	2605.82	2135.42	283.88	21997.3	21506.5	3274.42	3532.62	283.88	36731.5	33892.6	6978.83	4410.69	4336.72
	645.072	76.3199	645.072	68.4089	645.072	81.7044	645.072	87.3039		9.65	0.69546	6.86	15	6.86	111	6.86	98		283.78	7992.42	6229.03	3451.37	2038.93	2016.25	283.78	13374.7	12261.4	2627.96	2560.01	2123.91	283.78	18963.2	18496.4	3230.12	3483.82	283.78	31514.2	28914.5	6705.95	4361.77	4293.06
	645.554	76.3234	645.554	68.3764	645.554	81.7117	645.554	87.3385		9.7	1.82308	6.88	15	6.88	121	6.88	107		283.68	7165.63	5532.8	3319.78	2018.28	1998.41	283.68	11655	10625.6	2566.53	2514.04	2108.74	283.68	16513.6	16069	3189.59	3438.43	283.68	27347.1	24957.4	6461.76	4313.43	4249.49
	646.036	76.3233	646.036	68.3599	646.036	81.7235	646.036	87.3683		9.75	22.533	6.9	15	6.9	132	6.9	118		283.58	6492.3	4976.08	3198.96	1996.06	1978.67	283.58	10283	9328.34	2507.59	2467.79	2090.23	283.58	14545.5	14121.2	3152.5	3396.22	283.58	24023.3	21818.9	6241.46	4265.62	4206
	646.519	76.316	646.519	68.3638	646.519	81.7353	646.519	87.3877		9.8	32.3703	6.92	15	6.92	144	6.92	129		283.48	5940.37	4528.69	3087.2	1972.28	1957.08	283.48	9182.48	8294.53	2450.53	2421.19	2068.69	283.48	12964.5	12559	3118.63	3357.07	283.48	21361.3	19321.6	6041.38	4218.27	4162.6
	647.001	76.2995	647.001	68.3856	647.001	81.7425	647.001	87.3941		9.85	2.52655	6.94	15	6.94	158	6.94	142		283.38	5483.09	4165.52	2983.55	1947.49	1934.21	283.38	8289.97	7461.92	2395.33	2374.64	2044.86	283.38	11686.5	11298.5	3086.7	3319.77	283.38	19208.4	17315.6	5858.44	4171.35	4119.26
	647.483	76.2734	647.483	68.4157	647.483	81.7404	647.483	87.3889		9.9	0.84896	6.96	15	6.96	173	6.96	155		283.28	5098.94	3866.4	2886.79	1921.63	1910.06	283.28	7556.53	6782.43	2342.22	2328.69	2019.56	283.28	10644.2	10272.4	3056.56	3284.23	283.28	17445.2	15684.2	5690.28	4124.81	4075.99
	647.965	76.2388	647.965	68.4426	647.965	81.7273	647.965	87.3769		9.95	0.99314	6.98	15	6.98	189	6.98	170		283.18	4771.64	3616.15	2796.32	1895.14	1885.08	283.18	6944.2	6218.87	2290.88	2283.3	1992.99	283.18	9783.93	9427.34	3028.14	3250.41	283.18	15979.7	14337.3	5534.9	4078.6	4032.78
	648.447	76.1981	648.447	68.4568	648.447	81.7042	648.447	87.3643		10	0.92465	7	15	7	207	7	187		283.08	4489.1	3403.64	2711.81	1868.55	1859.84	283.08	6424.75	5743.67	2240.98	2238.34	1965.22	283.08	9063.92	8721.5	3000.91	3217.81	283.08	14743.3	13208	5390.66	4032.7	3989.64
	648.929	76.1548	648.929	68.4542	648.929	81.6756	648.929	87.3562		10.05	0.21369	7.02	15	7.02	226	7.02	206		282.98	4241.57	3219.96	2632.15	1841.45	1833.94	282.98	5978.09	5337.26	2192.66	2194.12	1936.76	282.98	8453.11	8123.97	2974.68	3186.28	282.98	13686	12247.6	5256.19	3987.08	3946.54
	649.411	76.1119	649.411	68.436	649.411	81.6472	649.411	87.3544		10.1	0.13204	7.04	14	7.04	246	7.04	228		282.88	4022.34	3059.09	2557.02	1814.19	1807.74	282.88	5589.04	4984.96	2145.79	2150.67	1907.77	282.88	7927.93	7611.25	2949.22	3155.61	282.88	12770.2	11420	5130.24	3941.71	3903.5
	649.893	76.0707	649.893	68.4061	649.893	81.6241	649.893	87.3572		10.15	0.0945	7.06	14	7.06	269	7.06	254		282.78	3826.13	2916.39	2485.75	1786.64	1781.14	282.78	5246.72	4676.27	2100.24	2107.96	1878.36	282.78	7471.37	7166.41	2924.39	3125.65	282.78	11969	10699.2	5011.83	3896.56	3860.51
	650.375	76.0303	650.375	68.3681	650.375	81.6086	650.375	87.3597		10.2	0.10918	7.08	13	7.08	293	7.08	284		282.68	3649.65	2789.07	2418.52	1759.41	1754.76	282.68	4943.13	4403.56	2056.15	2066.22	1848.89	282.68	7070.67	6776.75	2900.11	3096.36	282.68	11262.2	10065.8	4900.09	3851.63	3817.56
	650.857	75.988	650.857	68.3223	650.857	81.5992	650.857	87.3575		10.25	0.16902	7.1	13	7.1	322	7.1	320		282.58	3489.4	2674.08	2354.47	1732.06	1728.17	282.58	4671.44	4160.25	2012.88	2024.9	1818.9	282.58	6716.16	6432.65	2876.31	3067.66	282.58	10634	9504.9	4794.29	3806.88	3774.65
	651.34	75.9401	651.34	68.2666	651.34	81.5911	651.34	87.3482		10.3	0.22242	7.12	13	7.12	354	7.12	361		282.48	3343.15	2569.61	2293.4	1704.73	1701.53	282.48	4426.88	3941.87	1970.51	1984.12	1788.62	282.48	6400.49	6126.82	2852.97	3039.55	282.48	10072.5	9005.12	4693.78	3762.3	3731.78
	651.822	75.8839	651.822	68.1992	651.822	81.5782	651.822	87.3333		10.35	0.30828	7.14	13	7.14	392	7.14	408		282.38	3208.94	2474.04	2235.04	1677.48	1674.89	282.38	4205.48	3744.67	1929.05	1943.98	1758.21	282.38	6117.48	5853.12	2829.92	3011.84	282.38	9567.51	8556.95	4597.98	3717.89	3688.95
	652.304	75.8194	652.304	68.1211	652.304	81.5551	652.304	87.3173		10.4	0.45686	7.16	13	7.16	436	7.16	462		282.28	3085.1	2386.01	2179.03	1650.21	1648.16	282.28	4004.18	3565.78	1888.58	1904.58	1727.84	282.28	5862.51	5606.98	2807.14	2984.54	282.28	9111.19	8153.07	4506.41	3673.62	3646.15
	652.786	75.749	652.786	68.0382	652.786	81.5194	652.786	87.3059		10.45	0.74962	7.18	13	7.18	487	7.18	520		282.18	2970.37	2304.53	2125.21	1622.97	1621.42	282.18	3819.98	3402.38	1848.69	1865.55	1697.22	282.18	5631.76	5384.6	2784.64	2957.64	282.18	8696.96	7787.31	4418.64	3629.48	3603.38
	653.268	75.6773	653.268	67.9595	653.268	81.4713	653.268	87.3035		10.5	1.45227	7.2	14	7.2	546	7.2	583		282.08	2863.76	2228.84	2073.49	1595.9	1594.79	282.08	3650.73	3252.47	1809.42	1826.97	1666.48	282.08	5422.09	5182.88	2762.47	2931.21	282.08	8319.34	7454.58	4334.29	3585.47	3560.65
	653.75	75.608	653.75	67.8932	653.75	81.4128	653.75	87.3108		10.55	3.96265	7.22	15	7.22	611	7.22	647		281.98	2764.02	2157.91	2023.39	1568.69	1567.98	281.98	3494.86	3114.6	1771	1789.09	1635.91	281.98	5230.65	4999	2740.39	2904.99	281.98	7973.77	7150.65	4253.05	3541.57	3517.94
	654.232	75.5428	654.232	67.8438	654.232	81.3458	654.232	87.3244		10.6	53.223	7.24	16	7.24	684	7.24	712		281.88	2670.45	2091.23	1974.87	1541.47	1541.12	281.88	3350.27	2986.8	1732.93	1751.44	1605.1	281.88	5055.25	4830.79	2718.56	2879.14	281.88	7656.15	6871.75	4174.6	3497.77	3475.26
	654.715	75.4802	654.715	67.8089	654.715	81.2712	654.715	87.3375		10.65	58.486	7.26	17	7.26	761	7.26	774		281.78	2582.47	2028.38	1927.9	1514.35	1514.32	281.78	3215.86	2868.09	1695.42	1714.23	1574.29	281.78	4893.92	4676.31	2696.88	2853.55	281.78	7363.23	6614.89	4098.69	3454.07	3432.61
	655.197	75.4163	655.197	67.7811	655.197	81.1883	655.197	87.3433		10.7	4.6773	7.28	17	7.28	842	7.28	831		281.68	2499.61	1969.05	1882.48	1487.46	1487.71	281.68	3090.43	2757.35	1658.39	1677.41	1543.46	281.68	4744.98	4533.91	2675.28	2828.18	281.68	7092.16	6377.44	4025.1	3410.46	3389.98
	655.679	75.3468	655.679	67.7507	655.679	81.0957	655.679	87.3369		10.75	1.54704	7.3	17	7.3	922	7.3	881		281.58	2421.18	1912.67	1838.32	1460.61	1461.13	281.58	2973.24	2653.94	1622.06	1641.22	1512.89	281.58	4607.12	4402.28	2653.87	2803.11	281.58	6840.47	6157.16	3953.61	3366.94	3347.38
	656.161	75.2693	656.161	67.7116	656.161	80.9931	656.161	87.3176		10.8	0.78306	7.32	16	7.32	999	7.32	920		281.48	2346.8	1858.99	1795.37	1433.88	1434.62	281.48	2863.03	2556.64	1585.96	1605.2	1482.15	281.48	4479.01	4280.12	2632.49	2778.18	281.48	6606.1	5952.17	3884.07	3323.49	3304.79
	656.643	75.1847	656.643	67.6638	656.643	80.8823	656.643	87.2888		10.85	0.47156	7.34	15	7.34	1070	7.34	948		281.38	2275.85	1807.5	1753.35	1407.05	1408.01	281.38	2759.12	2464.89	1550.23	1569.47	1451.41	281.38	4359.59	4166.4	2611.19	2753.44	281.38	6387.08	5760.69	3816.27	3280.12	3262.23
	657.125	75.0969	657.125	67.6137	657.125	80.7675	657.125	87.2567		10.9	0.31476	7.36	14	7.36	1131	7.36	963		281.28	2208.42	1758.38	1712.6	1380.56	1381.71	281.28	2660.85	2378.04	1514.76	1533.97	1420.59	281.28	4248.14	4060.39	2590.13	2729.05	281.28	6181.88	5581.31	3750.09	3236.81	3219.68
	657.607	75.0109	657.607	67.5707	657.607	80.6546	657.607	87.228		10.95	0.2249	7.38	13	7.38	1180	7.38	965		281.18	2143.79	1711.02	1672.62	1353.99	1355.31	281.18	2567.76	2295.73	1479.67	1498.81	1389.84	281.18	4143.73	3961.2	2569.17	2704.86	281.18	5989.1	5412.79	3685.39	3193.56	3177.16
	658.089	74.9309	658.089	67.5423	658.089	80.5487	658.089	87.2074		11	0.16868	7.4	13	7.4	1214	7.4	953		281.08	2081.68	1665.19	1633.35	1327.34	1328.8	281.08	2479.3	2217.43	1444.88	1463.92	1359.12	281.08	4045.49	3867.96	2548.14	2680.7	281.08	5807.49	5254.01	3622.06	3150.38	3134.65
	658.571	74.8584	658.571	67.5308	658.571	80.4539	658.571	87.1965		11.05	0.06932	7.42	13	7.42	1233	7.42	930		280.98	2022.19	1621.07	1595.03	1300.9	1302.51	280.98	2395.08	2142.81	1410.42	1429.31	1328.45	280.98	3952.97	3780.22	2527.17	2656.71	280.98	5636.03	5104.04	3559.99	3107.24	3092.16
	659.053	74.7923	659.053	67.5323	659.053	80.3714	659.053	87.1933		11.1	0.000381054	7.44	13	7.44	1237	7.44	897		280.88	1964.82	1578.24	1557.35	1274.44	1276.16	280.88	2314.7	2071.49	1376.26	1394.99	1297.86	280.88	3865.49	3697.33	2506.17	2632.77	280.88	5473.69	4961.95	3499.08	3064.16	3049.68
	659.536	74.73	659.536	67.5389	659.536	80.3003	659.536	87.1939		11.15	0.000513451	7.46	13	7.46	1226	7.46	857		280.78	1909.5	1536.67	1520.37	1248.03	1249.87	280.78	2237.72	2003.11	1342.3	1360.86	1267.25	280.78	3782.8	3619.05	2485.33	2609.08	280.78	5319.65	4827.04	3439.24	3021.13	3007.22
	660.018	74.6695	660.018	67.5427	660.018	80.239	660.018	87.1933		11.2	0.000729041	7.48	13	7.48	1203	7.48	811		280.68	1856.07	1496.28	1484.05	1221.72	1223.65	280.68	2163.96	1937.48	1308.64	1327	1236.73	280.68	3704.39	3544.87	2464.58	2585.58	280.68	5173.17	4698.64	3380.4	2978.14	2964.78
	660.5	74.6111	660.5	67.5408	660.5	80.1859	660.5	87.1882		11.25	0.00112	7.5	13	7.5	1171	7.5	763		280.58	1804.52	1457.1	1448.48	1195.62	1197.64	280.58	2093	1874.25	1275.14	1293.29	1206.18	280.58	3629.74	3474.3	2443.77	2562.09	280.58	5033.58	4576.15	3322.47	2935.2	2922.34
	660.982	74.557	660.982	67.5353	660.982	80.1406	660.982	87.1775		11.3	0.00191	7.52	13	7.52	1131	7.52	715
	661.464	74.5107	661.464	67.5323	661.464	80.1027	661.464	87.1627		11.35	0.00402	7.54	13	7.54	1088	7.54	669
	661.946	74.4738	661.946	67.537	661.946	80.0709	661.946	87.1471		11.4	0.01541	7.56	13	7.56	1044	7.56	625
	662.428	74.4448	662.428	67.5506	662.428	80.0414	662.428	87.1345		11.45	0.18912	7.58	13	7.58	1002	7.58	586
	662.91	74.4188	662.91	67.5685	662.91	80.0078	662.91	87.1279		11.5	0.06174	7.6	13	7.6	963	7.6	552
	663.393	74.3893	663.393	67.5821	663.393	79.9626	663.393	87.1279		11.55	0.00636	7.62	13	7.62	929	7.62	523
	663.875	74.3509	663.875	67.5833	663.875	79.8993	663.875	87.1324		11.6	0.00267	7.64	13	7.64	899	7.64	497
	664.357	74.3025	664.357	67.568	664.357	79.8149	664.357	87.1364		11.65	0.0132	7.66	14	7.66	875	7.66	476
	664.839	74.2478	664.839	67.5394	664.839	79.7108	664.839	87.1343		11.7	0.01874	7.68	14	7.68	856	7.68	458
	665.321	74.1964	665.321	67.5083	665.321	79.5948	665.321	87.1188		11.75	0.0248	7.7	14	7.7	842	7.7	442
	665.803	74.1628	665.803	67.4921	665.803	79.4817	665.803	87.0836		11.8	0.03507	7.72	14	7.72	830	7.72	427
	666.285	74.163	666.285	67.5119	666.285	79.3932	666.285	87.0244		11.85	0.05392	7.74	13	7.74	821	7.74	414
	666.767	74.2117	666.767	67.5884	666.767	79.3592	666.767	86.9436		11.9	0.09385	7.76	13	7.76	815	7.76	401
	667.25	74.3117	667.25	67.7293	667.25	79.4073	667.25	86.8534		11.95	0.20386	7.78	12	7.78	809	7.78	389
	667.732	74.4468	667.732	67.9193	667.732	79.547	667.732	86.776		12	0.97879	7.8	11	7.8	806	7.8	378
	668.214	74.5824	668.214	68.1187	668.214	79.7562	668.214	86.7347		12.05	8.71942	7.82	10	7.82	804	7.82	368
	668.696	74.6858	668.696	68.2858	668.696	79.9907	668.696	86.7395		12.1	2.11321	7.84	10	7.84	803	7.84	358
	669.178	74.7433	669.178	68.3991	669.178	80.2095	669.178	86.7834		12.15	0.26815	7.86	10	7.86	804	7.86	349
	669.66	74.7612	669.66	68.4611	669.66	80.3917	669.66	86.8502		12.2	0.12859	7.88	11	7.88	806	7.88	342
	670.142	74.7554	670.142	68.4875	670.142	80.5371	670.142	86.9245		12.25	0.08977	7.9	11	7.9	810	7.9	336
	670.624	74.7425	670.624	68.4962	670.624	80.6545	670.624	86.9952		12.3	0.13613	7.92	12	7.92	815	7.92	331
	671.106	74.7347	671.106	68.5016	671.106	80.7542	671.106	87.0559		12.35	0.16306	7.94	12	7.94	821	7.94	327
	671.589	74.739	671.589	68.5125	671.589	80.8438	671.589	87.1037		12.4	0.12531	7.96	12	7.96	829	7.96	325
	672.071	74.7583	672.071	68.5334	672.071	80.9267	672.071	87.1377		12.45	0.23328	7.98	11	7.98	837	7.98	323
	672.553	74.7914	672.553	68.5645	672.553	81.0031	672.553	87.1582		12.5	1.10146	8	11	8	845	8	322
	673.035	74.8351	673.035	68.6033	673.035	81.0714	673.035	87.1669		12.55	8.91721	8.02	11	8.02	854	8.02	321
	673.517	74.885	673.517	68.6452	673.517	81.1302	673.517	87.1663		12.6	2.19056	8.04	11	8.04	863	8.04	320
	673.999	74.9365	673.999	68.6856	673.999	81.1795	673.999	87.1599		12.65	0.2969	8.06	11	8.06	872	8.06	319
	674.481	74.9869	674.481	68.7212	674.481	81.2211	674.481	87.1514		12.7	0.15773	8.08	12	8.08	881	8.08	318
	674.963	75.0344	674.963	68.7508	674.963	81.2583	674.963	87.1446		12.75	0.12665	8.1	12	8.1	890	8.1	317
	675.446	75.0782	675.446	68.7755	675.446	81.2947	675.446	87.1427		12.8	0.13789	8.12	13	8.12	899	8.12	317
	675.928	75.1181	675.928	68.7979	675.928	81.3327	675.928	87.1476		12.85	0.19547	8.14	13	8.14	908	8.14	317
	676.41	75.1539	676.41	68.821	676.41	81.373	676.41	87.1595		12.9	0.36909	8.16	13	8.16	918	8.16	318
	676.892	75.1852	676.892	68.8466	676.892	81.4146	676.892	87.1765		12.95	1.28991	8.18	13	8.18	929	8.18	320
	677.374	75.2117	677.374	68.8746	677.374	81.4551	677.374	87.1951		13	16.1574	8.2	13	8.2	941	8.2	322
	677.856	75.2326	677.856	68.9028	677.856	81.4909	677.856	87.2108		13.05	6.98161	8.22	13	8.22	954	8.22	326
	678.338	75.2473	678.338	68.9278	678.338	81.5192	678.338	87.2197		13.1	0.64354	8.24	13	8.24	969	8.24	331
	678.82	75.2552	678.82	68.9463	678.82	81.5384	678.82	87.2194		13.15	0.24886	8.26	13	8.26	984	8.26	337
	679.302	75.2562	679.302	68.9562	679.302	81.5489	679.302	87.2096		13.2	0.13367	8.28	13	8.28	1001	8.28	344
	679.784	75.2507	679.784	68.9577	679.784	81.5528	679.784	87.1922		13.25	0.08457	8.3	13	8.3	1019	8.3	352
	680.267	75.2397	680.267	68.9525	680.267	81.5538	680.267	87.1707		13.3	0.06001	8.32	13	8.32	1038	8.32	361
	680.749	75.225	680.749	68.9431	680.749	81.5561	680.749	87.149		13.35	0.04753	8.34	13	8.34	1057	8.34	371
	681.231	75.2082	681.231	68.9316	681.231	81.5628	681.231	87.1299		13.4	0.04411	8.36	13	8.36	1077	8.36	382
	681.713	75.191	681.713	68.9186	681.713	81.5746	681.713	87.1151		13.45	0.04801	8.38	13	8.38	1096	8.38	394
	682.195	75.1744	682.195	68.9034	682.195	81.5899	682.195	87.1042		13.5	0.32473	8.4	13	8.4	1116	8.4	408
	682.677	75.1583	682.677	68.8846	682.677	81.605	682.677	87.0952		13.55	0.846	8.42	12	8.42	1135	8.42	423
	683.159	75.1424	683.159	68.8613	683.159	81.6146	683.159	87.0848		13.6	0.14618	8.44	12	8.44	1154	8.44	439
	683.641	75.1258	683.641	68.8333	683.641	81.6138	683.641	87.0695		13.65	0.05768	8.46	12	8.46	1173	8.46	456
	684.124	75.1077	684.124	68.8016	684.124	81.5991	684.124	87.0461		13.7	0.06896	8.48	12	8.48	1193	8.48	475
	684.606	75.0875	684.606	68.7673	684.606	81.5694	684.606	87.0128		13.75	0.12477	8.5	12	8.5	1212	8.5	494
	685.088	75.0648	685.088	68.7308	685.088	81.5259	685.088	86.9696		13.8	0.40344	8.52	11	8.52	1232	8.52	514
	685.57	75.0396	685.57	68.692	685.57	81.4719	685.57	86.9191		13.85	5.39553	8.54	11	8.54	1252	8.54	535
	686.052	75.0119	686.052	68.6498	686.052	81.4118	686.052	86.866		13.9	2.99732	8.56	11	8.56	1272	8.56	557
	686.534	74.9823	686.534	68.6034	686.534	81.3505	686.534	86.8166		13.95	0.26577	8.58	11	8.58	1292	8.58	580
	687.016	74.9511	687.016	68.5529	687.016	81.2926	687.016	86.7775		14	0.09478	8.6	11	8.6	1311	8.6	603
	687.498	74.919	687.498	68.4996	687.498	81.2418	687.498	86.7541		14.05	0.0494	8.62	10	8.62	1330	8.62	626
	687.981	74.8863	687.981	68.4453	687.981	81.2001	687.981	86.7487		14.1	0.0303	8.64	10	8.64	1348	8.64	649
	688.463	74.8531	688.463	68.3913	688.463	81.1675	688.463	86.7593		14.15	0.02108	8.66	10	8.66	1365	8.66	671
	688.945	74.818	688.945	68.337	688.945	81.1415	688.945	86.7797		14.2	0.01599	8.68	10	8.68	1380	8.68	691
	689.427	74.7789	689.427	68.28	689.427	81.1175	689.427	86.8005		14.25	0.01278	8.7	10	8.7	1392	8.7	709
	689.909	74.7327	689.909	68.216	689.909	81.0896	689.909	86.8116		14.3	0.00578	8.72	10	8.72	1401	8.72	724
	690.391	74.6757	690.391	68.1408	690.391	81.0519	690.391	86.8036		14.35	0.00342	8.74	11	8.74	1406	8.74	735
	690.873	74.6052	690.873	68.0514	690.873	80.9999	690.873	86.7707		14.4	0.00563	8.76	11	8.76	1406	8.76	741
	691.355	74.5192	691.355	67.9471	691.355	80.9312	691.355	86.7109		14.45	0.01098	8.78	12	8.78	1402	8.78	743
	691.837	74.4181	691.837	67.8294	691.837	80.8462	691.837	86.6264		14.5	0.03099	8.8	12	8.8	1392	8.8	739
	692.32	74.3041	692.32	67.7009	692.32	80.7473	692.32	86.5219		14.55	0.42812	8.82	12	8.82	1376	8.82	730
	692.802	74.1814	692.802	67.564	692.802	80.638	692.802	86.4039		14.6	0.42777	8.84	12	8.84	1355	8.84	716
	693.284	74.0556	693.284	67.4205	693.284	80.5216	693.284	86.278		14.65	0.06077	8.86	11	8.86	1330	8.86	697
	693.766	73.9315	693.766	67.2706	693.766	80.4003	693.766	86.1484		14.7	0.04031	8.88	10	8.88	1300	8.88	673
	694.248	73.8137	694.248	67.1143	694.248	80.2749	694.248	86.0165		14.75	0.05469	8.9	9	8.9	1266	8.9	645
	694.73	73.7041	694.73	66.9516	694.73	80.1446	694.73	85.8812		14.8	0.07568	8.92	9	8.92	1229	8.92	614
	695.212	73.6023	695.212	66.7834	695.212	80.0076	695.212	85.7399		14.85	0.11904	8.94	8	8.94	1190	8.94	581
	695.694	73.5052	695.694	66.6113	695.694	79.8606	695.694	85.5891		14.9	0.22826	8.96	8	8.96	1149	8.96	546
	696.177	73.4078	696.177	66.4375	696.177	79.6992	696.177	85.4259		14.95	0.7927	8.98	8	8.98	1108	8.98	510
	696.659	73.3043	696.659	66.264	696.659	79.5183	696.659	85.2499		15	8.45833	9	9	9	1066	9	474
	697.141	73.1897	697.141	66.0931	697.141	79.3118	697.141	85.0639		15.05	4.16454	9.02	9	9.02	1025	9.02	439
	697.623	73.061	697.623	65.9277	697.623	79.0745	697.623	84.8741		15.1	2.85372	9.04	10	9.04	983	9.04	405
	698.105	72.9181	698.105	65.7716	698.105	78.8038	698.105	84.6899		15.15	6.86209	9.06	10	9.06	943	9.06	372
	698.587	72.7639	698.587	65.6302	698.587	78.5016	698.587	84.5235		15.2	1.44478	9.08	11	9.08	904	9.08	340
	699.069	72.6029	699.069	65.5092	699.069	78.1759	699.069	84.3863		15.25	0.25524	9.1	11	9.1	866	9.1	311
	699.551	72.4403	699.551	65.4131	699.551	77.8413	699.551	84.2876		15.3	0.12531	9.12	11	9.12	829	9.12	283
	700.033	72.2806	700.033	65.3434	700.033	77.5186	700.033	84.2328		15.35	0.0759	9.14	12	9.14	793	9.14	258
	700.516	72.1269	700.516	65.2972	700.516	77.2301	700.516	84.2216		15.4	0.05137	9.16	12	9.16	759	9.16	234
	700.998	71.9803	700.998	65.2676	700.998	76.9976	700.998	84.2491		15.45	0.02943	9.18	13	9.18	726	9.18	213
	701.48	71.8411	701.48	65.2444	701.48	76.8383	701.48	84.3059		15.5	0.01829	9.2	14	9.2	695	9.2	194
	701.962	71.7089	701.962	65.2176	701.962	76.7611	701.962	84.3809		15.55	0.01252	9.22	15	9.22	666	9.22	178
	702.444	71.5828	702.444	65.1781	702.444	76.7656	702.444	84.4618		15.6	0.00187	9.24	15	9.24	639	9.24	163
	702.926	71.4615	702.926	65.119	702.926	76.8415	702.926	84.5365		15.65	0	9.26	15	9.26	614	9.26	151
	703.408	71.3424	703.408	65.036	703.408	76.9712	703.408	84.5947		15.7	0	9.28	14	9.28	590	9.28	141
	703.89	71.2216	703.89	64.9258	703.89	77.1301	703.89	84.6274		15.75	0	9.3	13	9.3	567	9.3	133
	704.372	71.0938	704.372	64.7855	704.372	77.2914	704.372	84.6275		15.8	0	9.32	12	9.32	545	9.32	126
	704.855	70.9538	704.855	64.6121	704.855	77.4309	704.855	84.5913		15.85	0	9.34	10	9.34	524	9.34	121
	705.337	70.7976	705.337	64.4033	705.337	77.5277	705.337	84.5175		15.9	0	9.36	9	9.36	504	9.36	117
	705.819	70.6238	705.819	64.1588	705.819	77.5675	705.819	84.4082		15.95	0	9.38	9	9.38	484	9.38	113
	706.301	70.4338	706.301	63.8814	706.301	77.5424	706.301	84.268		16	6.2098e-08	9.4	9	9.4	466	9.4	109
	706.783	70.2314	706.783	63.5777	706.783	77.4499	706.783	84.1038		16.05	8.0381e-07	9.42	10	9.42	448	9.42	106
	707.265	70.0204	707.265	63.257	707.265	77.2913	707.265	83.9232		16.1	1.2796e-06	9.44	10	9.44	432	9.44	102
	707.747	69.8036	707.747	62.9299	707.747	77.0706	707.747	83.734		16.15	1.72948e-06	9.46	10	9.46	417	9.46	98
	708.229	69.5808	708.229	62.6075	708.229	76.7945	708.229	83.5438		16.2	2.46679e-06	9.48	10	9.48	403	9.48	93
	708.712	69.3496	708.712	62.2992	708.712	76.4717	708.712	83.3596		16.25	3.80154e-06	9.5	9	9.5	391	9.5	88
	709.194	69.1062	709.194	62.0132	709.194	76.1149	709.194	83.1881		16.3	6.61139e-06	9.52	9	9.52	380	9.52	83
	709.676	68.8471	709.676	61.7575	709.676	75.7424	709.676	83.0369		16.35	0.003	9.54	9	9.54	370	9.54	78
	710.158	68.5708	710.158	61.5387	710.158	75.3761	710.158	82.9133		16.4	0.00579	9.56	8	9.56	362	9.56	73
	710.64	68.278	710.64	61.3627	710.64	75.0423	710.64	82.8245		16.45	0.00821	9.58	8	9.58	354	9.58	69
	711.122	67.9709	711.122	61.233	711.122	74.769	711.122	82.7764		16.5	0.01231	9.6	8	9.6	346	9.6	66
	711.604	67.6519	711.604	61.1491	711.604	74.5792	711.604	82.7715		16.55	0.01825	9.62	8	9.62	339	9.62	63
	712.086	67.322	712.086	61.1056	712.086	74.4897	712.086	82.8085		16.6	0.02916	9.64	9	9.64	332	9.64	61
	712.568	66.9806	712.568	61.093	712.568	74.5067	712.568	82.8819		16.65	0.05465	9.66	9	9.66	325	9.66	60
	713.051	66.626	713.051	61.1	713.051	74.6253	713.051	82.9839		16.7	0.14565	9.68	9	9.68	319	9.68	60
	713.533	66.2564	713.533	61.115	713.533	74.8302	713.533	83.104		16.75	1.88336	9.7	9	9.7	312	9.7	61
	714.015	65.8712	714.015	61.1285	714.015	75.0976	714.015	83.2318		16.8	1.88785	9.72	9	9.72	305	9.72	62
	714.497	65.4718	714.497	61.1343	714.497	75.4004	714.497	83.3578		16.85	0.38133	9.74	9	9.74	299	9.74	63
	714.979	65.0608	714.979	61.128	714.979	75.7076	714.979	83.4734		16.9	1.19933	9.76	9	9.76	292	9.76	64
	715.461	64.6414	715.461	61.1069	715.461	75.9896	715.461	83.5715		16.95	0.61142	9.78	9	9.78	285	9.78	65
	715.943	64.2163	715.943	61.0689	715.943	76.2214	715.943	83.6465		17	0.07723	9.8	10	9.8	278	9.8	65
	716.425	63.7879	716.425	61.0127	716.425	76.3827	716.425	83.6945		17.05	0.03902	9.82	10	9.82	271	9.82	65
	716.908	63.3598	716.908	60.9395	716.908	76.4619	716.908	83.7138		17.1	0.03073	9.84	10	9.84	265	9.84	65
	717.39	62.9378	717.39	60.8545	717.39	76.4569	717.39	83.7059		17.15	0.03298	9.86	10	9.86	260	9.86	64
	717.872	62.5322	717.872	60.7682	717.872	76.3756	717.872	83.6755		17.2	0.08095	9.88	10	9.88	255	9.88	64
	718.354	62.1566	718.354	60.6948	718.354	76.2347	718.354	83.6306		17.25	0.102	9.9	10	9.9	251	9.9	65
	718.836	61.8269	718.836	60.6503	718.836	76.0582	718.836	83.5818		17.3	0.25261	9.92	10	9.92	248	9.92	66
	719.318	61.5591	719.318	60.6496	719.318	75.8753	719.318	83.5414		17.35	2.51195	9.94	10	9.94	246	9.94	68
	719.8	61.3655	719.8	60.7021	719.8	75.7139	719.8	83.5207		17.4	1.54223	9.96	10	9.96	245	9.96	71
	720.282	61.2541	720.282	60.8122	720.282	75.5991	720.282	83.5291		17.45	0.20526	9.98	10	9.98	245	9.98	74
	720.764	61.2294	720.764	60.9798	720.764	75.5504	720.764	83.5729		17.5	0.09711	10	9	10	246	10	77
	721.247	61.2936	721.247	61.2029	721.247	75.5797	721.247	83.6544		17.55	0.03635	10.02	9	10.02	247	10.02	80
	721.729	61.4491	721.729	61.4801	721.729	75.6932	721.729	83.7724		17.6	0.0175	10.04	9	10.04	247	10.04	84
	722.211	61.6992	722.211	61.8115	722.211	75.8931	722.211	83.9228		17.65	0.01141	10.06	9	10.06	248	10.06	88
	722.693	62.047	722.693	62.1985	722.693	76.1782	722.693	84.0997		17.7	0.00808	10.08	9	10.08	249	10.08	92
	723.175	62.4939	723.175	62.6407	723.175	76.5447	723.175	84.2953		17.75	0.00609	10.1	9	10.1	249	10.1	97
	723.657	63.0364	723.657	63.1347	723.657	76.9861	723.657	84.5016		17.8	0.00261	10.12	9	10.12	250	10.12	102
	724.139	63.6661	724.139	63.6724	724.139	77.4931	724.139	84.7109		17.85	0.000687929	10.14	9	10.14	251	10.14	109
	724.621	64.3685	724.621	64.2417	724.621	78.0514	724.621	84.9159		17.9	0.00357	10.16	9	10.16	253	10.16	117
	725.104	65.1261	725.104	64.8289	725.104	78.6427	725.104	85.1108		17.95	0.01104	10.18	9	10.18	255	10.18	127
	725.586	65.9216	725.586	65.4211	725.586	79.2462	725.586	85.2915		18	0.00654	10.2	10	10.2	259	10.2	138
	726.068	66.7384	726.068	66.0074	726.068	79.838	726.068	85.4547		18.05	0.00498	10.22	10	10.22	265	10.22	151
	726.55	67.5642	726.55	66.5804	726.55	80.3954	726.55	85.5985		18.1	0.00664	10.24	10	10.24	274	10.24	166
	727.032	68.3907	727.032	67.1356	727.032	80.8991	727.032	85.7215		18.15	0.00976	10.26	10	10.26	285	10.26	181
	727.514	69.213	727.514	67.6698	727.514	81.3334	727.514	85.8224		18.2	0.01441	10.28	10	10.28	299	10.28	198
	727.996	70.0286	727.996	68.1809	727.996	81.6892	727.996	85.9006		18.25	0.02317	10.3	10	10.3	317	10.3	216
	728.478	70.8367	728.478	68.6676	728.478	81.963	728.478	85.9558		18.3	0.04391	10.32	10	10.32	337	10.32	234
	728.96	71.6372	728.96	69.1297	728.96	82.1567	728.96	85.9888		18.35	0.12221	10.34	10	10.34	360	10.34	252
	729.443	72.4305	729.443	69.5687	729.443	82.2763	729.443	86.0014		18.4	1.59961	10.36	10	10.36	385	10.36	269
	729.925	73.2173	729.925	69.9877	729.925	82.3308	729.925	85.9967		18.45	1.35905	10.38	10	10.38	409	10.38	284
	730.407	73.9985	730.407	70.3913	730.407	82.3322	730.407	85.9787		18.5	0.40655	10.4	10	10.4	434	10.4	298
	730.889	74.7747	730.889	70.7836	730.889	82.2928	730.889	85.9514		18.55	0.66479	10.42	10	10.42	457	10.42	309
	731.371	75.5462	731.371	71.1682	731.371	82.227	731.371	85.9194		18.6	0.27835	10.44	10	10.44	477	10.44	318
	731.853	76.3122	731.853	71.5466	731.853	82.1492	731.853	85.8868		18.65	0.03954	10.46	10	10.46	493	10.46	324
	732.335	77.0711	732.335	71.9189	732.335	82.0724	732.335	85.8569		18.7	0.01982	10.48	9	10.48	505	10.48	328
	732.817	77.8196	732.817	72.2849	732.817	82.0089	732.817	85.8331		18.75	0.01547	10.5	8	10.5	512	10.5	330
	733.299	78.5537	733.299	72.6445	733.299	81.968	733.299	85.8185		18.8	0.01432	10.52	7	10.52	513	10.52	330
	733.782	79.2687	733.782	72.9988	733.782	81.9555	733.782	85.8159		18.85	0.01568	10.54	7	10.54	508	10.54	328
	734.264	79.9597	734.264	73.3496	734.264	81.9737	734.264	85.8277		18.9	0.02258	10.56	7	10.56	499	10.56	324
	734.746	80.6224	734.746	73.6986	734.746	82.0205	734.746	85.8556		18.95	0.09753	10.58	8	10.58	485	10.58	320
	735.228	81.254	735.228	74.0467	735.228	82.0913	735.228	85.9001		19	0.08141	10.6	9	10.6	468	10.6	316
	735.71	81.8524	735.71	74.3935	735.71	82.1785	735.71	85.9603		19.05	0.06568	10.62	10	10.62	448	10.62	311
	736.192	82.4172	736.192	74.7372	736.192	82.2744	736.192	86.0344		19.1	0.15506	10.64	11	10.64	427	10.64	307
	736.674	82.9487	736.674	75.0757	736.674	82.3714	736.674	86.1196		19.15	1.83437	10.66	11	10.66	406	10.66	304
	737.156	83.4473	737.156	75.4069	737.156	82.4633	737.156	86.2131		19.2	1.52426	10.68	11	10.68	386	10.68	302
	737.639	83.9136	737.639	75.7296	737.639	82.5457	737.639	86.3123		19.25	1.11272	10.7	10	10.7	366	10.7	301
	738.121	84.3475	738.121	76.0428	738.121	82.6161	738.121	86.4154		19.3	2.24428	10.72	9	10.72	349	10.72	301
	738.603	84.7488	738.603	76.3455	738.603	82.673	738.603	86.5212		19.35	0.95683	10.74	8	10.74	333	10.74	301
	739.085	85.1167	739.085	76.6361	739.085	82.7163	739.085	86.6292		19.4	0.11385	10.76	8	10.76	319	10.76	302
	739.567	85.4506	739.567	76.9117	739.567	82.7461	739.567	86.739		19.45	0.05939	10.78	8	10.78	307	10.78	303
	740.049	85.75	740.049	77.1688	740.049	82.7633	740.049	86.8492		19.5	0.04668	10.8	9	10.8	296	10.8	305
	740.531	86.0145	740.531	77.4043	740.531	82.7684	740.531	86.9583		19.55	0.05453	10.82	9	10.82	286	10.82	307
	741.013	86.2444	741.013	77.616	741.013	82.7629	741.013	87.0635		19.6	0.33368	10.84	10	10.84	278	10.84	309
	741.495	86.4405	741.495	77.8032	741.495	82.7483	741.495	87.1616		19.65	0.28257	10.86	10	10.86	269	10.86	311
	741.978	86.6039	741.978	77.9669	741.978	82.7266	741.978	87.2497		19.7	0.10809	10.88	10	10.88	262	10.88	314
	742.46	86.7365	742.46	78.1089	742.46	82.7	742.46	87.3259		19.75	0.10304	10.9	9	10.9	254	10.9	316
	742.942	86.8404	742.942	78.2311	742.942	82.6707	742.942	87.39		19.8	0.30036	10.92	9	10.92	247	10.92	318
	743.424	86.9179	743.424	78.3355	743.424	82.6403	743.424	87.4435		19.85	3.90425	10.94	9	10.94	239	10.94	320
	743.906	86.9716	743.906	78.4244	743.906	82.6103	743.906	87.4895		19.9	2.55542	10.96	8	10.96	232	10.96	321
	744.388	87.0043	744.388	78.5009	744.388	82.5817	744.388	87.532		19.95	0.43512	10.98	8	10.98	224	10.98	321
	744.87	87.019	744.87	78.5693	744.87	82.5555	744.87	87.5744		20	0.1791	11	8	11	217	11	321
	745.352	87.0191	745.352	78.6354	745.352	82.5325	745.352	87.6194		20.05	0.11237	11.02	8	11.02	210	11.02	320
	745.835	87.0083	745.835	78.7048	745.835	82.5139	745.835	87.6683		20.1	0.04342	11.04	8	11.04	204	11.04	318
	746.317	86.9901	746.317	78.7814	746.317	82.5011	746.317	87.7205		20.15	0.0209	11.06	9	11.06	198	11.06	315
	746.799	86.9677	746.799	78.8664	746.799	82.4956	746.799	87.7747		20.2	0.01423	11.08	9	11.08	192	11.08	312
	747.281	86.9435	747.281	78.9571	747.281	82.4983	747.281	87.8293		20.25	0.01045	11.1	10	11.1	187	11.1	309
	747.763	86.9187	747.763	79.048	747.763	82.5095	747.763	87.8826		20.3	0.00539	11.12	11	11.12	182	11.12	306
	748.245	86.8935	748.245	79.1315	748.245	82.5283	748.245	87.9335		20.35	0.00133	11.14	12	11.14	177	11.14	304
	748.727	86.8673	748.727	79.2012	748.727	82.553	748.727	87.9811		20.4	0.000261126	11.16	13	11.16	173	11.16	303
	749.209	86.8391	749.209	79.2532	749.209	82.5805	749.209	88.0242		20.45	0.000156624	11.18	13	11.18	169	11.18	303
	749.692	86.8077	749.692	79.2863	749.692	82.6075	749.692	88.0613		20.5	5.48664e-05	11.2	13	11.2	165	11.2	304
	750.174	86.7724	750.174	79.302	750.174	82.6308	750.174	88.0903		20.55	0.000720223	11.22	13	11.22	162	11.22	306
	750.656	86.7327	750.656	79.3035	750.656	82.6482	750.656	88.1092		20.6	0.00151	11.24	12	11.24	159	11.24	308
	751.138	86.6889	751.138	79.2938	751.138	82.6584	751.138	88.1166		20.65	0.00211	11.26	10	11.26	157	11.26	310
	751.62	86.6419	751.62	79.2748	751.62	82.6621	751.62	88.1121		20.7	0.0029	11.28	9	11.28	155	11.28	312
	752.102	86.5931	752.102	79.2477	752.102	82.6603	752.102	88.0969		20.75	0.00425	11.3	8	11.3	153	11.3	313
	752.584	86.5443	752.584	79.2129	752.584	82.6546	752.584	88.0732		20.8	0.00685	11.32	7	11.32	152	11.32	315
	753.066	86.4977	753.066	79.171	753.066	82.6458	753.066	88.0439		20.85	0.01304	11.34	7	11.34	150	11.34	316
	753.548	86.455	753.548	79.1223	753.548	82.6329	753.548	88.011		20.9	0.04564	11.36	8	11.36	148	11.36	317
	754.03	86.4172	754.03	79.0667	754.03	82.6138	754.03	87.9753		20.95	0.40353	11.38	9	11.38	146	11.38	318
	754.513	86.3842	754.513	79.0033	754.513	82.5851	754.513	87.9359		21	0.45863	11.4	9	11.4	144	11.4	320
	754.995	86.3546	754.995	78.9292	754.995	82.5429	754.995	87.8898		21.05	0.25588	11.42	10	11.42	142	11.42	322
	755.477	86.3263	755.477	78.8404	755.477	82.4844	755.477	87.8339		21.1	0.09918	11.44	10	11.44	141	11.44	326
	755.959	86.2969	755.959	78.7329	755.959	82.4086	755.959	87.7649		21.15	0.06893	11.46	10	11.46	141	11.46	330
	756.441	86.2645	756.441	78.6034	756.441	82.3167	756.441	87.6809		21.2	0.10414	11.48	10	11.48	142	11.48	336
	756.923	86.2286	756.923	78.4508	756.923	82.2123	756.923	87.5816		21.25	0.21934	11.5	10	11.5	144	11.5	343
	757.405	86.1898	757.405	78.2764	757.405	82.0999	757.405	87.4678		21.3	1.58307	11.52	10	11.52	147	11.52	351
	757.888	86.1496	757.888	78.0829	757.888	81.9845	757.888	87.3412		21.35	5.15191	11.54	10	11.54	151	11.54	360
	758.37	86.1096	758.37	77.873	758.37	81.8698	758.37	87.2028		21.4	3.69085	11.56	10	11.56	156	11.56	369
	758.852	86.071	758.852	77.648	758.852	81.7573	758.852	87.0528		21.45	1.0806	11.58	11	11.58	162	11.58	378
	759.334	86.0339	759.334	77.4071	759.334	81.6463	759.334	86.89		21.5	0.17913	11.6	11	11.6	168	11.6	387
	759.816	85.9975	759.816	77.1477	759.816	81.5338	759.816	86.7122		21.55	0.09094	11.62	12	11.62	175	11.62	396
	760.298	85.9607	760.298	76.8666	760.298	81.4154	760.298	86.517		21.6	0.06163	11.64	12	11.64	182	11.64	402
	760.78	85.9223	760.78	76.5618	760.78	81.2862	760.78	86.3027		21.65	0.05634	11.66	12	11.66	189	11.66	407
	761.262	85.882	761.262	76.2335	761.262	81.1421	761.262	86.0692		21.7	0.08835	11.68	12	11.68	195	11.68	410
	761.744	85.84	761.744	75.8849	761.744	80.9794	761.744	85.8183		21.75	0.8196	11.7	12	11.7	201	11.7	410
	762.226	85.797	762.226	75.5221	762.226	80.7962	762.226	85.5537		21.8	0.61489	11.72	11	11.72	205	11.72	408
	762.709	85.7538	762.709	75.1519	762.709	80.5917	762.709	85.2808		21.85	0.54493	11.74	11	11.74	208	11.74	403
	763.191	85.7109	763.191	74.7828	763.191	80.3658	763.191	85.0062		21.9	0.24457	11.76	10	11.76	209	11.76	397
	763.673	85.6684	763.673	74.4223	763.673	80.1183	763.673	84.7372		21.95	0.04979	11.78	9	11.78	209	11.78	388
	764.155	85.6262	764.155	74.0774	764.155	79.8486	764.155	84.4803		22	0.03873	11.8	9	11.8	207	11.8	378
	764.637	85.5847	764.637	73.7539	764.637	79.5547	764.637	84.2418		22.05	0.24107	11.82	9	11.82	203	11.82	367
	765.119	85.5446	765.119	73.4555	765.119	79.2334	765.119	84.0258		22.1	0.27871	11.84	10	11.84	198	11.84	355
	765.601	85.5073	765.601	73.1833	765.601	78.8804	765.601	83.8343		22.15	0.15118	11.86	11	11.86	193	11.86	343
	766.083	85.4742	766.083	72.9353	766.083	78.4907	766.083	83.6668		22.2	0.02533	11.88	12	11.88	186	11.88	331
	766.566	85.4463	766.566	72.7061	766.566	78.0601	766.566	83.5204		22.25	0.01984	11.9	13	11.9	179	11.9	320
	767.048	85.4233	767.048	72.4874	767.048	77.5853	767.048	83.3902		22.3	0.04715	11.92	14	11.92	172	11.92	309
	767.53	85.4037	767.53	72.2685	767.53	77.065	767.53	83.2701		22.35	0.08094	11.94	14	11.94	166	11.94	299
	768.012	85.3848	768.012	72.0385	768.012	76.5001	768.012	83.1534		22.4	0.06955	11.96	14	11.96	160	11.96	290
	768.494	85.3636	768.494	71.7871	768.494	75.8934	768.494	83.0334		22.45	0.06315	11.98	13	11.98	155	11.98	281
	768.976	85.337	768.976	71.5056	768.976	75.2508	768.976	82.9036		22.5	0.13077	12	12	12	152	12	273
	769.458	85.3035	769.458	71.1886	769.458	74.5801	769.458	82.7588		22.55	0.98389	12.02	12	12.02	150	12.02	265
	769.94	85.263	769.94	70.8346	769.94	73.8928	769.94	82.5954		22.6	2.38885	12.04	11	12.04	148	12.04	258
	770.423	85.2171	770.423	70.4466	770.423	73.2046	770.423	82.4121		22.65	1.94069	12.06	11	12.06	148	12.06	252
	770.905	85.1684	770.905	70.0332	770.905	72.5345	770.905	82.2108		22.7	1.81033	12.08	12	12.08	149	12.08	247
	771.387	85.1199	771.387	69.6089	771.387	71.9068	771.387	81.997		22.75	1.30957	12.1	13	12.1	150	12.1	243
	771.869	85.0743	771.869	69.1941	771.869	71.3482	771.869	81.7801		22.8	0.69716	12.12	13	12.12	151	12.12	240
	772.351	85.0335	772.351	68.8112	772.351	70.8837	772.351	81.5716		22.85	0.10333	12.14	14	12.14	152	12.14	237
	772.833	84.9979	772.833	68.4855	772.833	70.5359	772.833	81.3855		22.9	0.09862	12.16	14	12.16	152	12.16	235
	773.315	84.9667	773.315	68.2389	773.315	70.3196	773.315	81.2353		22.95	0.08189	12.18	13	12.18	151	12.18	233
	773.797	84.9382	773.797	68.0875	773.797	70.2401	773.797	81.1325		23	0.40986	12.2	12	12.2	150	12.2	231
	774.279	84.9104	774.279	68.0406	774.279	70.2941	774.279	81.0861		23.05	0.34277	12.22	11	12.22	148	12.22	228
	774.761	84.8812	774.761	68.0991	774.761	70.4706	774.761	81.1015		23.1	0.26265	12.24	10	12.24	145	12.24	226
	775.244	84.8496	775.244	68.257	775.244	70.7551	775.244	81.1807		23.15	0.0676	12.26	10	12.26	142	12.26	223
	775.726	84.8151	775.726	68.5022	775.726	71.1304	775.726	81.3223		23.2	0.02394	12.28	10	12.28	139	12.28	220
	776.208	84.7784	776.208	68.8198	776.208	71.5809	776.208	81.5219		23.25	0.01023	12.3	10	12.3	137	12.3	217
	776.69	84.7404	776.69	69.1928	776.69	72.0919	776.69	81.7722		23.3	0.00927	12.32	11	12.32	135	12.32	214
	777.172	84.7025	777.172	69.6024	777.172	72.6501	777.172	82.0629		23.35	0.01167	12.34	12	12.34	134	12.34	211
	777.654	84.6653	777.654	70.0315	777.654	73.2436	777.654	82.3822		23.4	0.02095	12.36	13	12.36	134	12.36	209
	778.136	84.6286	778.136	70.4629	778.136	73.8605	778.136	82.7167		23.45	0.09367	12.38	14	12.38	134	12.38	207
	778.619	84.5915	778.619	70.8812	778.619	74.4887	778.619	83.0523		23.5	0.70958	12.4	14	12.4	135	12.4	206
	779.101	84.5526	779.101	71.274	779.101	75.1167	779.101	83.3768		23.55	0.38952	12.42	14	12.42	136	12.42	206
	779.583	84.5103	779.583	71.631	779.583	75.7321	779.583	83.6797		23.6	0.06344	12.44	13	12.44	137	12.44	206
	780.065	84.4635	780.065	71.9454	780.065	76.3228	780.065	83.9535		23.65	0.01674	12.46	12	12.46	137	12.46	206
	780.547	84.4121	780.547	72.2134	780.547	76.8779	780.547	84.1945		23.7	0.01275	12.48	11	12.48	138	12.48	206
	781.029	84.3564	781.029	72.4337	781.029	77.3879	781.029	84.4024		23.75	0.01317	12.5	10	12.5	139	12.5	206
	781.511	84.2978	781.511	72.6075	781.511	77.8454	781.511	84.5798		23.8	0.01646	12.52	10	12.52	139	12.52	206
	781.993	84.2374	781.993	72.7372	781.993	78.2466	781.993	84.731		23.85	0.02365	12.54	10	12.54	140	12.54	205
	782.475	84.1763	782.475	72.8266	782.475	78.5908	782.475	84.8611		23.9	0.08156	12.56	11	12.56	141	12.56	204
	782.957	84.1149	782.957	72.8801	782.957	78.8801	782.957	84.9744		23.95	0.18372	12.58	12	12.58	143	12.58	203
	783.44	84.0532	783.44	72.9023	783.44	79.1185	783.44	85.0743		24	0.17438	12.6	13	12.6	144	12.6	202
	783.922	83.9909	783.922	72.8982	783.922	79.3114	783.922	85.1627		24.05	0.68068	12.62	14	12.62	146	12.62	201
	784.404	83.928	784.404	72.8727	784.404	79.464	784.404	85.2402		24.1	0.96229	12.64	15	12.64	148	12.64	201
	784.886	83.8647	784.886	72.8298	784.886	79.5807	784.886	85.3066		24.15	2.72562	12.66	16	12.66	150	12.66	202
	785.368	83.8015	785.368	72.773	785.368	79.6655	785.368	85.3614		24.2	1.45485	12.68	16	12.68	151	12.68	203
	785.85	83.7392	785.85	72.7042	785.85	79.7219	785.85	85.4039		24.25	0.28637	12.7	16	12.7	152	12.7	206
	786.332	83.6784	786.332	72.6235	786.332	79.7532	786.332	85.4335		24.3	0.23883	12.72	15	12.72	153	12.72	209
	786.814	83.6187	786.814	72.5293	786.814	79.7633	786.814	85.4491		24.35	0.31344	12.74	14	12.74	153	12.74	213
	787.297	83.5589	787.297	72.4184	787.297	79.7556	787.297	85.4493		24.4	0.22491	12.76	13	12.76	154	12.76	218
	787.779	83.4973	787.779	72.2857	787.779	79.7331	787.779	85.4321		24.45	0.05296	12.78	12	12.78	154	12.78	224
	788.261	83.4313	788.261	72.1249	788.261	79.6971	788.261	85.3951		24.5	0.13381	12.8	11	12.8	155	12.8	230
	788.743	83.3591	788.743	71.93	788.743	79.6469	788.743	85.3361		24.55	0.61072	12.82	11	12.82	156	12.82	236
	789.225	83.2803	789.225	71.6951	789.225	79.5795	789.225	85.2535		24.6	0.4099	12.84	11	12.84	158	12.84	242
	789.707	83.1965	789.707	71.4166	789.707	79.4904	789.707	85.1475		24.65	0.09476	12.86	11	12.86	159	12.86	247
	790.189	83.1111	790.189	71.0933	790.189	79.3746	790.189	85.0194		24.7	0.02399	12.88	11	12.88	162	12.88	252
	790.671	83.03	790.671	70.7277	790.671	79.2283	790.671	84.8726		24.75	0.01823	12.9	12	12.9	164	12.9	256
	791.154	82.9597	791.154	70.3253	791.154	79.0506	791.154	84.712		24.8	0.02358	12.92	13	12.92	167	12.92	259
	791.636	82.9059	791.636	69.8937	791.636	78.8438	791.636	84.5427		24.85	0.02283	12.94	14	12.94	169	12.94	261
	792.118	82.8734	792.118	69.4425	792.118	78.6141	792.118	84.3706		24.9	0.02591	12.96	15	12.96	171	12.96	262
	792.6	82.8644	792.6	68.9816	792.6	78.3713	792.6	84.2014		24.95	0.06776	12.98	16	12.98	172	12.98	263
	793.082	82.8786	793.082	68.5201	793.082	78.1264	793.082	84.0402		25	0.86323	13	17	13	173	13	264
	793.564	82.914	793.564	68.0678	793.564	77.8924	793.564	83.8918		25.05	0.51769	13.02	17	13.02	173	13.02	265
	794.046	82.9668	794.046	67.6338	794.046	77.6813	794.046	83.7608		25.1	0.34316	13.04	17	13.04	173	13.04	267
	794.528	83.033	794.528	67.2271	794.528	77.5038	794.528	83.6508		25.15	0.0371	13.06	17	13.06	172	13.06	269
	795.01	83.1078	795.01	66.8572	795.01	77.3689	795.01	83.5654		25.2	0.01694	13.08	16	13.08	170	13.08	271
	795.493	83.1866	795.493	66.532	795.493	77.2829	795.493	83.5068		25.25	0.01445	13.1	15	13.1	169	13.1	274
	795.975	83.2645	795.975	66.2573	795.975	77.2494	795.975	83.4758		25.3	0.0092	13.12	14	13.12	167	13.12	277
	796.457	83.3362	796.457	66.0369	796.457	77.2702	796.457	83.4715		25.35	0.00491	13.14	14	13.14	166	13.14	280
	796.939	83.3971	796.939	65.8715	796.939	77.3453	796.939	83.4921		25.4	0.00362	13.16	13	13.16	164	13.16	283
	797.421	83.4433	797.421	65.761	797.421	77.474	797.421	83.5345		25.45	0.00299	13.18	13	13.18	163	13.18	285
	797.903	83.4729	797.903	65.7048	797.903	77.6555	797.903	83.5957		25.5	0.00176	13.2	13	13.2	161	13.2	287
	798.385	83.4858	798.385	65.7043	798.385	77.8888	798.385	83.6735		25.55	0.00161	13.22	13	13.22	161	13.22	288
	798.867	83.4847	798.867	65.7617	798.867	78.1721	798.867	83.7659		25.6	0.0028	13.24	13	13.24	160	13.24	289
	799.35	83.4736	799.35	65.8803	799.35	78.5027	799.35	83.8723		25.65	0.00637	13.26	13	13.26	160	13.26	289
	799.832	83.4571	799.832	66.0617	799.832	78.8757	799.832	83.992		25.7	0.04898	13.28	13	13.28	161	13.28	289
	800.314	83.44	800.314	66.3048	800.314	79.2839	800.314	84.1246		25.75	0.15171	13.3	13	13.3	162	13.3	290
	800.796	83.4257	800.796	66.6047	800.796	79.7182	800.796	84.2688		25.8	0.10406	13.32	13	13.32	163	13.32	290
	801.278	83.4165	801.278	66.9536	801.278	80.169	801.278	84.423		25.85	0.01547	13.34	14	13.34	164	13.34	291
	801.76	83.4137	801.76	67.3409	801.76	80.6259	801.76	84.5851		25.9	0.00666	13.36	14	13.36	165	13.36	293
	802.242	83.4181	802.242	67.7563	802.242	81.0797	802.242	84.7526		25.95	0.00632	13.38	14	13.38	165	13.38	295
	802.724	83.4301	802.724	68.1909	802.724	81.5223	802.724	84.9235		26	0.00867	13.4	14	13.4	165	13.4	297
	803.206	83.4501	803.206	68.6371	803.206	81.947	803.206	85.0961		26.05	0.0148	13.42	13	13.42	164	13.42	300
	803.688	83.4779	803.688	69.0889	803.688	82.3482	803.688	85.2693		26.1	0.03706	13.44	13	13.44	163	13.44	302
	804.171	83.5127	804.171	69.5419	804.171	82.722	804.171	85.443		26.15	0.4063	13.46	13	13.46	161	13.46	304
	804.653	83.5526	804.653	69.9918	804.653	83.0655	804.653	85.6173		26.2	0.40957	13.48	13	13.48	159	13.48	305
	805.135	83.5948	805.135	70.4349	805.135	83.3775	805.135	85.7921		26.25	0.34202	13.5	12	13.5	157	13.5	305
	805.617	83.6368	805.617	70.8684	805.617	83.6581	805.617	85.967		26.3	0.04219	13.52	12	13.52	155	13.52	304
	806.099	83.6766	806.099	71.2895	806.099	83.9078	806.099	86.1403		26.35	0.02922	13.54	12	13.54	152	13.54	301
	806.581	83.7135	806.581	71.6966	806.581	84.1276	806.581	86.3096		26.4	0.13595	13.56	11	13.56	149	13.56	298
	807.063	83.7482	807.063	72.0881	807.063	84.3182	807.063	86.4715		26.45	0.21027	13.58	11	13.58	145	13.58	293
	807.545	83.7823	807.545	72.462	807.545	84.4799	807.545	86.6226		26.5	0.29169	13.6	11	13.6	142	13.6	287
	808.028	83.8176	808.028	72.8158	808.028	84.6132	808.028	86.7604		26.55	0.47342	13.62	11	13.62	139	13.62	281
	808.51	83.8551	808.51	73.1467	808.51	84.7188	808.51	86.8835		26.6	0.30321	13.64	11	13.64	137	13.64	274
	808.992	83.8947	808.992	73.4518	808.992	84.7983	808.992	86.9927		26.65	0.05786	13.66	11	13.66	135	13.66	267
	809.474	83.9351	809.474	73.7294	809.474	84.8541	809.474	87.0894		26.7	0.0344	13.68	12	13.68	133	13.68	260
	809.956	83.9745	809.956	73.9797	809.956	84.8896	809.956	87.1765		26.75	0.23129	13.7	12	13.7	132	13.7	253
	810.438	84.0109	810.438	74.205	810.438	84.9079	810.438	87.2565		26.8	0.25634	13.72	12	13.72	130	13.72	247
	810.92	84.0434	810.92	74.4092	810.92	84.9112	810.92	87.3312		26.85	0.24662	13.74	11	13.74	128	13.74	241
	811.402	84.0717	811.402	74.5978	811.402	84.9007	811.402	87.4019		26.9	0.03629	13.76	11	13.76	126	13.76	236
	811.885	84.0965	811.885	74.7761	811.885	84.8763	811.885	87.4691		26.95	0.02203	13.78	11	13.78	123	13.78	232
	812.367	84.1184	812.367	74.9482	812.367	84.8378	812.367	87.5332		27	0.01974	13.8	11	13.8	121	13.8	228
	812.849	84.1381	812.849	75.1173	812.849	84.7857	812.849	87.5948		27.05	0.06739	13.82	11	13.82	118	13.82	225
	813.331	84.1556	813.331	75.2844	813.331	84.7219	813.331	87.6552		27.1	0.34576	13.84	11	13.84	116	13.84	222
	813.813	84.1707	813.813	75.4493	813.813	84.65	813.813	87.7156		27.15	0.18764	13.86	11	13.86	114	13.86	219
	814.295	84.183	814.295	75.6104	814.295	84.575	814.295	87.7768		27.2	0.10994	13.88	11	13.88	113	13.88	215
	814.777	84.1926	814.777	75.7653	814.777	84.5019	814.777	87.8389		27.25	0.13889	13.9	11	13.9	112	13.9	211
	815.259	84.1997	815.259	75.9105	815.259	84.4346	815.259	87.9006		27.3	0.74793	13.92	11	13.92	112	13.92	206
	815.741	84.205	815.741	76.0423	815.741	84.375	815.741	87.9597		27.35	0.74164	13.94	12	13.94	112	13.94	200
	816.224	84.2089	816.224	76.157	816.224	84.3232	816.224	88.0135		27.4	0.47685	13.96	12	13.96	112	13.96	194
	816.706	84.2111	816.706	76.2514	816.706	84.2776	816.706	88.0597		27.45	0.1304	13.98	12	13.98	112	13.98	187
	817.188	84.2108	817.188	76.3236	817.188	84.2365	817.188	88.0964		27.5	0.03339	14	12	14	113	14	180
	817.67	84.2068	817.67	76.3732	817.67	84.1987	817.67	88.123		27.55	0.01518	14.02	12	14.02	113	14.02	173
	818.152	84.1978	818.152	76.4015	818.152	84.1642	818.152	88.1397		27.6	0.01093	14.04	11	14.04	114	14.04	166
	818.634	84.183	818.634	76.4107	818.634	84.1339	818.634	88.1471		27.65	0.00997	14.06	10	14.06	116	14.06	160
	819.116	84.1631	819.116	76.4034	819.116	84.109	819.116	88.1459		27.7	0.01159	14.08	9	14.08	117	14.08	155
	819.598	84.1398	819.598	76.3822	819.598	84.0901	819.598	88.1367		27.75	0.01924	14.1	9	14.1	119	14.1	151
	820.081	84.1156	820.081	76.3497	820.081	84.077	820.081	88.1204		27.8	0.1409	14.12	9	14.12	121	14.12	148
	820.563	84.0933	820.563	76.3078	820.563	84.069	820.563	88.098		27.85	0.18908	14.14	9	14.14	122	14.14	146
	821.045	84.0749	821.045	76.2594	821.045	84.0648	821.045	88.0712		27.9	0.1879	14.16	9	14.16	123	14.16	144
	821.527	84.0616	821.527	76.2077	821.527	84.0633	821.527	88.0423		27.95	0.14619	14.18	10	14.18	123	14.18	142
	822.009	84.0529	822.009	76.1562	822.009	84.064	822.009	88.0138		28	0.6882	14.2	11	14.2	122	14.2	140
	822.491	84.0473	822.491	76.109	822.491	84.0662	822.491	87.9881		28.05	0.36737	14.22	12	14.22	120	14.22	137
	822.973	84.0422	822.973	76.0693	822.973	84.0691	822.973	87.9663		28.1	0.13813	14.24	12	14.24	118	14.24	134
	823.455	84.0351	823.455	76.0388	823.455	84.0707	823.455	87.9485		28.15	0.03696	14.26	12	14.26	115	14.26	131
	823.937	84.0238	823.937	76.0185	823.937	84.0686	823.937	87.933		28.2	0.16384	14.28	12	14.28	113	14.28	127
	824.42	84.007	824.42	76.0079	824.42	84.06	824.42	87.9176		28.25	0.14344	14.3	12	14.3	111	14.3	123
	824.902	83.9847	824.902	76.0067	824.902	84.0425	824.902	87.8999		28.3	0.12536	14.32	13	14.32	110	14.32	120
	825.384	83.9581	825.384	76.0154	825.384	84.0153	825.384	87.8783		28.35	0.03472	14.34	13	14.34	109	14.34	116
	825.866	83.9294	825.866	76.0351	825.866	83.9798	825.866	87.8527		28.4	0.0188	14.36	12	14.36	109	14.36	113
	826.348	83.9013	826.348	76.0675	826.348	83.9387	826.348	87.8246		28.45	0.08404	14.38	12	14.38	109	14.38	111
	826.83	83.8766	826.83	76.1141	826.83	83.8961	826.83	87.7963		28.5	0.17979	14.4	11	14.4	110	14.4	109
	827.312	83.8565	827.312	76.1747	827.312	83.8551	827.312	87.7704		28.55	0.13998	14.42	10	14.42	112	14.42	107
	827.794	83.8412	827.794	76.2467	827.794	83.8175	827.794	87.7484		28.6	0.1059	14.44	9	14.44	114	14.44	105
	828.277	83.8282	828.277	76.3249	828.277	83.7824	828.277	87.7299		28.65	0.20658	14.46	9	14.46	117	14.46	104
	828.759	83.8143	828.759	76.4024	828.759	83.7468	828.759	87.7125		28.7	0.57547	14.48	10	14.48	120	14.48	104
	829.241	83.7946	829.241	76.4712	829.241	83.7055	829.241	87.6915		28.75	0.21342	14.5	11	14.5	124	14.5	104
	829.723	83.7653	829.723	76.5233	829.723	83.6521	829.723	87.6612		28.8	0.20028	14.52	12	14.52	127	14.52	105
	830.205	83.7241	830.205	76.5522	830.205	83.5804	830.205	87.6159		28.85	0.44392	14.54	13	14.54	130	14.54	108
	830.687	83.6717	830.687	76.553	830.687	83.4839	830.687	87.5507		28.9	0.60904	14.56	13	14.56	132	14.56	111
	831.169	83.6116	831.169	76.5224	831.169	83.3569	831.169	87.4623		28.95	0.43399	14.58	13	14.58	134	14.58	116
	831.651	83.5493	831.651	76.4592	831.651	83.1945	831.651	87.3495		29	0.2865	14.6	13	14.6	136	14.6	122
	832.133	83.4914	832.133	76.3634	832.133	82.9921	832.133	87.2128		29.05	0.08481	14.62	12	14.62	137	14.62	129
	832.615	83.4431	832.615	76.2364	832.615	82.7461	832.615	87.0542		29.1	0.06739	14.64	11	14.64	139	14.64	137
	833.098	83.4071	833.098	76.0808	833.098	82.4544	833.098	86.8761		29.15	0.01998	14.66	11	14.66	140	14.66	146
	833.58	83.3832	833.58	75.9004	833.58	82.1168	833.58	86.6817		29.2	0.01034	14.68	11	14.68	142	14.68	155
	834.062	83.3677	834.062	75.7004	834.062	81.7365	834.062	86.4746		29.25	0.00866	14.7	11	14.7	143	14.7	165
	834.544	83.3555	834.544	75.4873	834.544	81.3203	834.544	86.2595		29.3	0.00409	14.72	12	14.72	144	14.72	175
	835.026	83.3409	835.026	75.2696	835.026	80.8799	835.026	86.043		29.35	0.00764	14.74	12	14.74	145	14.74	186
	835.508	83.3194	835.508	75.0567	835.508	80.4308	835.508	85.8335		29.4	0.00629	14.76	12	14.76	145	14.76	196
	835.99	83.2889	835.99	74.8599	835.99	79.9925	835.99	85.6416		29.45	0.00646	14.78	12	14.78	145	14.78	206
	836.472	83.2496	836.472	74.6916	836.472	79.5881	836.472	85.4799		29.5	0.00261	14.8	12	14.8	145	14.8	216
	836.955	83.2028	836.955	74.5635	836.955	79.2402	836.955	85.3603		29.55	0.00671	14.82	12	14.82	144	14.82	225
	837.437	83.151	837.437	74.4867	837.437	78.9715	837.437	85.2935		29.6	0.02191	14.84	11	14.84	143	14.84	233
	837.919	83.0956	837.919	74.4691	837.919	78.802	837.919	85.2864		29.65	0.01058	14.86	11	14.86	142	14.86	240
	838.401	83.037	838.401	74.5144	838.401	78.745	838.401	85.3408		29.7	0.02748	14.88	11	14.88	141	14.88	247
	838.883	82.9745	838.883	74.621	838.883	78.808	838.883	85.4533		29.75	0.01077	14.9	11	14.9	140	14.9	253
	839.365	82.9068	839.365	74.7822	839.365	78.9907	839.365	85.6154		29.8	0.00861	14.92	11	14.92	139	14.92	259
	839.847	82.8327	839.847	74.9886	839.847	79.2854	839.847	85.8163		29.85	0.00584	14.94	10	14.94	139	14.94	264
	840.329	82.7522	840.329	75.228	840.329	79.6779	840.329	86.0432		29.9	0.00513	14.96	10	14.96	138	14.96	269
	840.812	82.6664	840.812	75.4888	840.812	80.1489	840.812	86.2845		29.95	0.00622	14.98	9	14.98	137	14.98	273
	841.294	82.5776	841.294	75.7608	841.294	80.6763	841.294	86.5309		30	0.01017	15	9	15	136	15	276
	841.776	82.4882	841.776	76.0351	841.776	81.2347	841.776	86.7745		30.05	0.01663	15.02	8	15.02	134	15.02	278
	842.258	82.4008	842.258	76.3051	842.258	81.7996	842.258	87.0096		30.1	0.02918	15.04	7	15.04	131	15.04	279
	842.74	82.3169	842.74	76.5658	842.74	82.3494	842.74	87.2321		30.15	0.05438	15.06	7	15.06	127	15.06	280
	843.222	82.2373	843.222	76.8133	843.222	82.8658	843.222	87.438		30.2	0.23193	15.08	7	15.08	123	15.08	281
	843.704	82.1623	843.704	77.0449	843.704	83.3372	843.704	87.6242		30.25	1.19922	15.1	7	15.1	118	15.1	281
	844.186	82.0922	844.186	77.2593	844.186	83.7581	844.186	87.7879		30.3	0.77366	15.12	8	15.12	113	15.12	282
	844.668	82.0282	844.668	77.4568	844.668	84.129	844.668	87.9275		30.35	0.88035	15.14	8	15.14	108	15.14	282
	845.151	81.972	845.151	77.6387	845.151	84.454	845.151	88.0427		30.4	0.26063	15.16	9	15.16	103	15.16	283
	845.633	81.9265	845.633	77.8077	845.633	84.739	845.633	88.135		30.45	1.76317	15.18	9	15.18	98	15.18	284
	846.115	81.895	846.115	77.9671	846.115	84.9896	846.115	88.2078		30.5	1.73399	15.2	9	15.2	94	15.2	285
	846.597	81.8806	846.597	78.1199	846.597	85.2101	846.597	88.2655		30.55	2.36026	15.22	9	15.22	90	15.22	286
	847.079	81.8861	847.079	78.2687	847.079	85.4026	847.079	88.3126		30.6	1.20399	15.24	9	15.24	87	15.24	286
	847.561	81.9135	847.561	78.415	847.561	85.5684	847.561	88.3535		30.65	0.4347	15.26	9	15.26	84	15.26	287
	848.043	81.9634	848.043	78.5591	848.043	85.7083	848.043	88.391		30.7	0.30117	15.28	9	15.28	81	15.28	286
	848.525	82.0353	848.525	78.7005	848.525	85.8243	848.525	88.4264		30.75	0.07273	15.3	10	15.3	79	15.3	285
	849.008	82.1269	849.008	78.8375	849.008	85.9192	849.008	88.4595		30.8	0.05142	15.32	11	15.32	77	15.32	284
	849.49	82.2346	849.49	78.9686	849.49	85.9969	849.49	88.4894		30.85	0.13313	15.34	12	15.34	75	15.34	282
	849.972	82.3534	849.972	79.0919	849.972	86.0618	849.972	88.5152		30.9	0.37527	15.36	12	15.36	73	15.36	281
	850.454	82.4777	850.454	79.2057	850.454	86.1177	850.454	88.5366		30.95	0.44366	15.38	12	15.38	72	15.38	279
	850.936	82.602	850.936	79.3092	850.936	86.1672	850.936	88.5541		31	0.315	15.4	11	15.4	71	15.4	278
	851.418	82.7217	851.418	79.402	851.418	86.2119	851.418	88.5695		31.05	1.10016	15.42	10	15.42	71	15.42	277
	851.9	82.8338	851.9	79.4847	851.9	86.2528	851.9	88.5853		31.1	0.31375	15.44	9	15.44	72	15.44	278
	852.382	82.9374	852.382	79.5582	852.382	86.2905	852.382	88.6039		31.15	0.34685	15.46	9	15.46	73	15.46	280
	852.864	83.0331	852.864	79.624	852.864	86.3257	852.864	88.6277		31.2	0.04034	15.48	9	15.48	74	15.48	284
	853.347	83.1222	853.347	79.6833	853.347	86.3597	853.347	88.6576		31.25	0.02185	15.5	9	15.5	75	15.5	290
	853.829	83.2061	853.829	79.737	853.829	86.3935	853.829	88.6934		31.3	0.01344	15.52	10	15.52	76	15.52	299
	854.311	83.2849	854.311	79.7858	854.311	86.4281	854.311	88.7335		31.35	0.01194	15.54	10	15.54	77	15.54	311
	854.793	83.358	854.793	79.8304	854.793	86.4641	854.793	88.7754		31.4	0.01227	15.56	11	15.56	79	15.56	324
	855.275	83.4232	855.275	79.8714	855.275	86.501	855.275	88.8164		31.45	0.05477	15.58	11	15.58	82	15.58	341
	855.757	83.4785	855.757	79.9097	855.757	86.5378	855.757	88.854		31.5	0.12099	15.6	10	15.6	86	15.6	360
	856.239	83.5224	856.239	79.9466	856.239	86.5734	856.239	88.8869		31.55	0.1804	15.62	10	15.62	91	15.62	380
	856.721	83.5546	856.721	79.9831	856.721	86.6065	856.721	88.9151		31.6	0.08206	15.64	9	15.64	97	15.64	402
	857.203	83.5763	857.203	80.0199	857.203	86.6363	857.203	88.9401		31.65	0.08959	15.66	9	15.66	103	15.66	425
	857.686	83.59	857.686	80.0572	857.686	86.6621	857.686	88.9641		31.7	0.03073	15.68	8	15.68	110	15.68	448
	858.168	83.5983	858.168	80.0942	858.168	86.6841	858.168	88.9897		31.75	0.07934	15.7	7	15.7	116	15.7	470
	858.65	83.6031	858.65	80.1295	858.65	86.7028	858.65	89.0183		31.8	0.02885	15.72	6	15.72	123	15.72	490
	859.132	83.6043	859.132	80.1618	859.132	86.7187	859.132	89.0501		31.85	0.07508	15.74	5	15.74	129	15.74	508
	859.614	83.6004	859.614	80.1894	859.614	86.7323	859.614	89.0831		31.9	0.07071	15.76	5	15.76	134	15.76	523
	860.096	83.5881	860.096	80.2111	860.096	86.7438	860.096	89.1139		31.95	0.08198	15.78	5	15.78	138	15.78	534
	860.578	83.5638	860.578	80.2254	860.578	86.7525	860.578	89.1387		32	0.09995	15.8	6	15.8	141	15.8	542
	861.06	83.5241	861.06	80.2308	861.06	86.7567	861.06	89.1536		32.05	0.0619	15.82	7	15.82	142	15.82	546
	861.543	83.4669	861.543	80.2253	861.543	86.7536	861.543	89.1565		32.1	0.08209	15.84	8	15.84	141	15.84	546
	862.025	83.3917	862.025	80.206	862.025	86.7397	862.025	89.1466		32.15	0.66622	15.86	9	15.86	139	15.86	542
	862.507	83.2989	862.507	80.1693	862.507	86.7112	862.507	89.1251		32.2	0.27936	15.88	10	15.88	135	15.88	535
	862.989	83.1895	862.989	80.1112	862.989	86.6646	862.989	89.0934		32.25	0.63937	15.9	10	15.9	129	15.9	526
	863.471	83.0641	863.471	80.0278	863.471	86.5972	863.471	89.0525		32.3	0.21641	15.92	10	15.92	122	15.92	514
	863.953	82.922	863.953	79.9151	863.953	86.5072	863.953	89.0024		32.35	0.65178	15.94	10	15.94	114	15.94	500
	864.435	82.7613	864.435	79.7703	864.435	86.3934	864.435	88.9416		32.4	0.21971	15.96	10	15.96	106	15.96	485
	864.917	82.5782	864.917	79.5909	864.917	86.2545	864.917	88.8674		32.45	0.24089	15.98	10	15.98	97	15.98	470
	865.399	82.3676	865.399	79.376	865.399	86.0892	865.399	88.7773		32.5	0.1192	16	11	16	88	16	454
	865.882	82.1239	865.882	79.1258	865.882	85.8955	865.882	88.6701		32.55	0.0873	16.02	11	16.02	80	16.02	439
	866.364	81.8407	866.364	78.8433	866.364	85.6721	866.364	88.547		32.6	0.31237	16.04	11	16.04	73	16.04	424
	866.846	81.5131	866.846	78.5342	866.846	85.4194	866.846	88.4121		32.65	0.09218	16.06	11	16.06	66	16.06	410
	867.328	81.139	867.328	78.2079	867.328	85.1412	867.328	88.2719		32.7	0.17785	16.08	11	16.08	61	16.08	397
	867.81	80.7221	867.81	77.8785	867.81	84.8461	867.81	88.1352		32.75	0.04944	16.1	10	16.1	57	16.1	384
	868.292	80.274	868.292	77.5645	868.292	84.5488	868.292	88.0117		32.8	0.05292	16.12	9	16.12	54	16.12	372
	868.774	79.815	868.774	77.2862	868.774	84.2676	868.774	87.9101		32.85	0.01387	16.14	9	16.14	52	16.14	360
	869.256	79.3765	869.256	77.0665	869.256	84.0241	869.256	87.8385		32.9	0.01587	16.16	8	16.16	51	16.16	349
	869.739	78.9966	869.739	76.9264	869.739	83.8391	869.739	87.8024		32.95	0.07768	16.18	8	16.18	51	16.18	339
	870.221	78.7143	870.221	76.8821	870.221	83.728	870.221	87.8046		33	0.06775	16.2	8	16.2	51	16.2	329
	870.703	78.5665	870.703	76.9441	870.703	83.7006	870.703	87.8455		33.05	0.16813	16.22	8	16.22	51	16.22	320
	871.185	78.5783	871.185	77.1144	871.185	83.7575	871.185	87.9225		33.1	0.08577	16.24	8	16.24	52	16.24	312
	871.667	78.7584	871.667	77.3865	871.667	83.8915	871.667	88.0314		33.15	0.1033	16.26	8	16.26	53	16.26	304
	872.149	79.0965	872.149	77.7444	872.149	84.088	872.149	88.1657		33.2	0.05562	16.28	8	16.28	54	16.28	297
	872.631	79.5651	872.631	78.1664	872.631	84.3292	872.631	88.3186		33.25	0.06432	16.3	8	16.3	56	16.3	291
	873.113	80.1238	873.113	78.6266	873.113	84.5956	873.113	88.4831		33.3	0.0265	16.32	8	16.32	58	16.32	285
	873.596	80.7242	873.596	79.0974	873.596	84.8688	873.596	88.6526		33.35	0.03638	16.34	8	16.34	61	16.34	280
	874.077	81.3222	874.077	79.5552	874.077	85.1349	874.077	88.8218		33.4	0.02032	16.36	8	16.36	64	16.36	276
	874.56	81.8811	874.56	79.9814	874.56	85.3842	874.56	88.9865		33.45	0.14421	16.38	8	16.38	68	16.38	273
	875.042	82.3761	875.042	80.3642	875.042	85.6118	875.042	89.1436		33.5	0.05386	16.4	9	16.4	71	16.4	271
	875.524	82.7964	875.524	80.6991	875.524	85.8167	875.524	89.2909		33.55	0.08728	16.42	9	16.42	75	16.42	271
	876.006	83.1417	876.006	80.9869	876.006	86.0004	876.006	89.4269		33.6	0.02223	16.44	9	16.44	79	16.44	272
	876.488	83.4198	876.488	81.2327	876.488	86.1659	876.488	89.5506		33.65	0.02961	16.46	10	16.46	83	16.46	275
	876.97	83.642	876.97	81.4432	876.97	86.3163	876.97	89.6616		33.7	0.20329	16.48	11	16.48	87	16.48	278
	877.452	83.8209	877.452	81.6254	877.452	86.4547	877.452	89.7604		33.75	0.11383	16.5	11	16.5	92	16.5	282
	877.934	83.9681	877.934	81.7855	877.934	86.5836	877.934	89.8483		33.8	0.15077	16.52	12	16.52	98	16.52	287
	878.417	84.0925	878.417	81.9278	878.417	86.7052	878.417	89.9268		33.85	0.11941	16.54	12	16.54	105	16.54	292
	878.899	84.2009	878.899	82.0552	878.899	86.8214	878.899	89.9977		33.9	0.77088	16.56	12	16.56	113	16.56	296
	879.381	84.2973	879.381	82.1691	879.381	86.934	879.381	90.0623		33.95	0.26655	16.58	12	16.58	123	16.58	300
	879.863	84.3836	879.863	82.2696	879.863	87.0436	879.863	90.1211		34	0.79349	16.6	11	16.6	134	16.6	303
	880.345	84.4598	880.345	82.3568	880.345	87.1508	880.345	90.1743		34.05	0.1641	16.62	10	16.62	147	16.62	306
	880.827	84.5249	880.827	82.431	880.827	87.255	880.827	90.2218		34.1	0.23555	16.64	8	16.64	161	16.64	308
	881.309	84.5776	881.309	82.494	881.309	87.3556	881.309	90.2641		34.15	0.19236	16.66	7	16.66	177	16.66	309
	881.791	84.6165	881.791	82.5486	881.791	87.4517	881.791	90.3024		34.2	0.34164	16.68	7	16.68	193	16.68	310
	882.274	84.6414	882.274	82.5988	882.274	87.5424	882.274	90.3389		34.25	0.46246	16.7	7	16.7	211	16.7	310
	882.756	84.6528	882.756	82.649	882.756	87.6275	882.756	90.3762		34.3	0.3559	16.72	8	16.72	229	16.72	310
	883.238	84.6519	883.238	82.7029	883.238	87.707	883.238	90.4171		34.35	0.26849	16.74	9	16.74	249	16.74	311
	883.72	84.64	883.72	82.7623	883.72	87.781	883.72	90.4632		34.4	0.35689	16.76	10	16.76	270	16.76	312
	884.202	84.6181	884.202	82.8264	884.202	87.8496	884.202	90.5153		34.45	0.83534	16.78	11	16.78	292	16.78	314
	884.684	84.5871	884.684	82.8919	884.684	87.9127	884.684	90.5725		34.5	0.35434	16.8	11	16.8	315	16.8	317
	885.166	84.5474	885.166	82.9541	885.166	87.9701	885.166	90.6328		34.55	0.56281	16.82	12	16.82	341	16.82	321
	885.648	84.4998	885.648	83.0075	885.648	88.0213	885.648	90.6937		34.6	0.19639	16.84	12	16.84	368	16.84	326
	886.13	84.4453	886.13	83.0479	886.13	88.0662	886.13	90.7524		34.65	0.32069	16.86	11	16.86	397	16.86	332
	886.612	84.3849	886.612	83.0731	886.612	88.1049	886.612	90.8064		34.7	0.10547	16.88	11	16.88	428	16.88	338
	887.095	84.3204	887.095	83.0834	887.095	88.1379	887.095	90.8543		34.75	0.25603	16.9	11	16.9	461	16.9	344
	887.577	84.2533	887.577	83.0814	887.577	88.166	887.577	90.8956		34.8	0.1742	16.92	11	16.92	496	16.92	350
	888.059	84.1843	888.059	83.0705	888.059	88.1898	888.059	90.9307		34.85	0.2164	16.94	11	16.94	532	16.94	356
	888.541	84.1139	888.541	83.0552	888.541	88.2103	888.541	90.9611		34.9	0.99487	16.96	11	16.96	569	16.96	361
	889.023	84.042	889.023	83.0388	889.023	88.2281	889.023	90.9888		34.95	0.87546	16.98	12	16.98	607	16.98	367
	889.505	83.9683	889.505	83.024	889.505	88.2444	889.505	91.0157		35	0.76687	17	12	17	645	17	373
	889.987	83.893	889.987	83.0118	889.987	88.2605	889.987	91.0434		35.05	0.27654	17.02	12	17.02	682	17.02	379
	890.47	83.8166	890.47	83.0026	890.47	88.2783	890.47	91.0723		35.1	0.16347	17.04	12	17.04	718	17.04	386
	890.952	83.7404	890.952	82.9954	890.952	88.2998	890.952	91.1021		35.15	0.05504	17.06	11	17.06	753	17.06	395
	891.434	83.666	891.434	82.9891	891.434	88.3269	891.434	91.1313		35.2	0.07191	17.08	11	17.08	787	17.08	405
	891.916	83.5953	891.916	82.9826	891.916	88.3608	891.916	91.158		35.25	0.01814	17.1	11	17.1	820	17.1	417
	892.398	83.53	892.398	82.9751	892.398	88.4012	892.398	91.1809		35.3	0.01079	17.12	11	17.12	851	17.12	431
	892.88	83.4716	892.88	82.9667	892.88	88.4465	892.88	91.1992		35.35	0.011	17.14	12	17.14	881	17.14	447
	893.362	83.4213	893.362	82.958	893.362	88.494	893.362	91.2133		35.4	0.01504	17.16	12	17.16	909	17.16	465
	893.844	83.38	893.844	82.9504	893.844	88.54	893.844	91.2242		35.45	0.08512	17.18	12	17.18	937	17.18	484
	894.326	83.3478	894.326	82.9449	894.326	88.5808	894.326	91.2332		35.5	0.03774	17.2	12	17.2	963	17.2	504
	894.809	83.3245	894.809	82.9421	894.809	88.6139	894.809	91.2411		35.55	0.06857	17.22	12	17.22	989	17.22	525
	895.291	83.3089	895.291	82.9417	895.291	88.6375	895.291	91.248		35.6	0.07682	17.24	12	17.24	1014	17.24	546
	895.773	83.2996	895.773	82.9423	895.773	88.6517	895.773	91.2532		35.65	0.05614	17.26	11	17.26	1039	17.26	567
	896.255	83.2952	896.255	82.9424	896.255	88.6575	896.255	91.2559		35.7	0.40685	17.28	11	17.28	1063	17.28	589
	896.737	83.2952	896.737	82.9405	896.737	88.6568	896.737	91.2553		35.75	0.45232	17.3	11	17.3	1086	17.3	611
	897.219	83.2997	897.219	82.9364	897.219	88.6514	897.219	91.2512		35.8	0.45149	17.32	11	17.32	1108	17.32	633
	897.701	83.3105	897.701	82.9313	897.701	88.6428	897.701	91.2444		35.85	0.47512	17.34	12	17.34	1130	17.34	656
	898.183	83.3295	898.183	82.9273	898.183	88.6316	898.183	91.2358		35.9	0.20076	17.36	12	17.36	1152	17.36	680
	898.665	83.3588	898.665	82.9269	898.665	88.6181	898.665	91.2263		35.95	0.1644	17.38	13	17.38	1173	17.38	705
	899.148	83.3992	899.148	82.9316	899.148	88.6018	899.148	91.2164		36	0.04714	17.4	14	17.4	1195	17.4	731
	899.63	83.45	899.63	82.9417	899.63	88.5826	899.63	91.2062		36.05	0.02474	17.42	14	17.42	1217	17.42	757
	900.112	83.5091	900.112	82.9561	900.112	88.561	900.112	91.1953		36.1	0.04477	17.44	14	17.44	1240	17.44	784
	900.594	83.5738	900.594	82.9728	900.594	88.5384	900.594	91.1835		36.15	0.14048	17.46	14	17.46	1264	17.46	812
	901.076	83.6417	901.076	82.9902	901.076	88.5172	901.076	91.1713		36.2	0.10514	17.48	13	17.48	1291	17.48	839
	901.558	83.7118	901.558	83.0076	901.558	88.5	901.558	91.1594		36.25	0.09231	17.5	12	17.5	1321	17.5	866
	902.04	83.7843	902.04	83.0255	902.04	88.4889	902.04	91.1488		36.3	0.06683	17.52	11	17.52	1354	17.52	892
	902.523	83.8602	902.523	83.0452	902.523	88.4852	902.523	91.1402		36.35	0.03542	17.54	11	17.54	1391	17.54	917
	903.005	83.9407	903.005	83.0681	903.005	88.4884	903.005	91.1333		36.4	0.02902	17.56	11	17.56	1432	17.56	940
	903.487	84.0257	903.487	83.0943	903.487	88.4962	903.487	91.127		36.45	0.01704	17.58	11	17.58	1478	17.58	961
	903.969	84.1137	903.969	83.1228	903.969	88.5052	903.969	91.1193		36.5	0.01099	17.6	11	17.6	1530	17.6	980
	904.451	84.2021	904.451	83.1513	904.451	88.5118	904.451	91.108		36.55	0.04648	17.62	12	17.62	1589	17.62	996
	904.933	84.288	904.933	83.1775	904.933	88.5134	904.933	91.0918		36.6	0.21795	17.64	12	17.64	1654	17.64	1010
	905.415	84.369	905.415	83.1997	905.415	88.5091	905.415	91.0705		36.65	0.05767	17.66	12	17.66	1726	17.66	1022
	905.897	84.4443	905.897	83.2175	905.897	88.5001	905.897	91.045		36.7	0.10956	17.68	13	17.68	1805	17.68	1031
	906.379	84.5144	906.379	83.2321	906.379	88.4895	906.379	91.0172		36.75	0.02141	17.7	13	17.7	1890	17.7	1038
	906.861	84.5806	906.861	83.2454	906.861	88.481	906.861	90.9894		36.8	0.03986	17.72	14	17.72	1979	17.72	1042
	907.344	84.6445	907.344	83.259	907.344	88.4775	907.344	90.9631		36.85	0.26749	17.74	15	17.74	2072	17.74	1044
	907.826	84.7068	907.826	83.2738	907.826	88.4809	907.826	90.9391		36.9	0.07864	17.76	16	17.76	2164	17.76	1042
	908.308	84.7672	908.308	83.2894	908.308	88.4905	908.308	90.9175		36.95	0.14149	17.78	17	17.78	2253	17.78	1038
	908.79	84.8243	908.79	83.3047	908.79	88.5043	908.79	90.8975		37	0.02682	17.8	18	17.8	2334	17.8	1030
	909.272	84.8766	909.272	83.3183	909.272	88.5189	909.272	90.8785		37.05	0.00824	17.82	18	17.82	2403	17.82	1018
	909.754	84.9228	909.754	83.3293	909.754	88.5311	909.754	90.86		37.1	0.00966	17.84	18	17.84	2455	17.84	1004
	910.236	84.9621	910.236	83.3375	910.236	88.5391	910.236	90.8419		37.15	0.00685	17.86	17	17.86	2486	17.86	987
	910.718	84.9947	910.718	83.3432	910.718	88.5419	910.718	90.8244		37.2	0.01463	17.88	17	17.88	2491	17.88	968
	911.201	85.0209	911.201	83.3465	911.201	88.5406	911.201	90.8078		37.25	0.10735	17.9	16	17.9	2469	17.9	946
	911.683	85.0412	911.683	83.3473	911.683	88.5369	911.683	90.7918		37.3	0.04237	17.92	16	17.92	2416	17.92	923
	912.165	85.0557	912.165	83.3446	912.165	88.533	912.165	90.7762		37.35	0.06488	17.94	17	17.94	2335	17.94	899
	912.647	85.0642	912.647	83.3371	912.647	88.5307	912.647	90.7602		37.4	0.02127	17.96	17	17.96	2225	17.96	875
	913.129	85.0661	913.129	83.3237	913.129	88.5307	913.129	90.7431		37.45	0.01394	17.98	18	17.98	2091	17.98	851
	913.611	85.0613	913.611	83.3037	913.611	88.5331	913.611	90.7245		37.5	0.0327	18	18	18	1938	18	828
	914.093	85.0496	914.093	83.2776	914.093	88.5368	914.093	90.704		37.55	0.27537	18.02	18	18.02	1769	18.02	805
	914.575	85.0313	914.575	83.2464	914.575	88.5404	914.575	90.6818		37.6	0.33004	18.04	19	18.04	1593	18.04	784
	915.058	85.0073	915.058	83.2119	915.058	88.5423	915.058	90.6582		37.65	0.19794	18.06	19	18.06	1415	18.06	764
	915.54	84.9785	915.54	83.1757	915.54	88.5416	915.54	90.6339		37.7	0.16254	18.08	20	18.08	1240	18.08	744
	916.022	84.946	916.022	83.1391	916.022	88.538	916.022	90.6095		37.75	0.03371	18.1	20	18.1	1074	18.1	726
	916.504	84.9113	916.504	83.1032	916.504	88.5326	916.504	90.5859		37.8	0.01904	18.12	21	18.12	922	18.12	709
	916.986	84.8755	916.986	83.0686	916.986	88.5271	916.986	90.5639		37.85	0.01786	18.14	21	18.14	785	18.14	693
	917.468	84.8398	917.468	83.036	917.468	88.524	917.468	90.5446		37.9	0.02475	18.16	21	18.16	666	18.16	677
	917.95	84.8048	917.95	83.0054	917.95	88.5258	917.95	90.5289		37.95	0.07763	18.18	21	18.18	565	18.18	661
	918.432	84.7708	918.432	82.9767	918.432	88.5342	918.432	90.5175		38	0.16248	18.2	20	18.2	482	18.2	645
	918.914	84.7372	918.914	82.9493	918.914	88.5495	918.914	90.5106		38.05	0.28038	18.22	20	18.22	414	18.22	629
	919.396	84.7026	919.396	82.9219	919.396	88.5703	919.396	90.5078		38.1	1.51362	18.24	20	18.24	361	18.24	614
	919.879	84.6657	919.879	82.893	919.879	88.5939	919.879	90.5079		38.15	0.5443	18.26	21	18.26	319	18.26	599
	920.361	84.6248	920.361	82.8609	920.361	88.6165	920.361	90.5091		38.2	1.03566	18.28	23	18.28	287	18.28	584
	920.843	84.5793	920.843	82.8246	920.843	88.6345	920.843	90.5097		38.25	0.30248	18.3	25	18.3	262	18.3	570
	921.325	84.5292	921.325	82.7834	921.325	88.6452	921.325	90.5077		38.3	0.52385	18.32	27	18.32	243	18.32	558
	921.807	84.4754	921.807	82.7374	921.807	88.6474	921.807	90.5015		38.35	0.29021	18.34	28	18.34	227	18.34	546
	922.289	84.4191	922.289	82.6867	922.289	88.6416	922.289	90.4903		38.4	0.31781	18.36	29	18.36	213	18.36	536
	922.771	84.3611	922.771	82.6319	922.771	88.6295	922.771	90.474		38.45	0.15106	18.38	30	18.38	201	18.38	528
	923.253	84.3018	923.253	82.5732	923.253	88.6135	923.253	90.4532		38.5	0.14981	18.4	30	18.4	190	18.4	521
	923.736	84.2409	923.736	82.5108	923.736	88.5962	923.736	90.4286		38.55	0.12582	18.42	30	18.42	180	18.42	515
	924.218	84.1774	924.218	82.4454	924.218	88.5795	924.218	90.4016		38.6	0.06422	18.44	30	18.44	169	18.44	511
	924.7	84.1106	924.7	82.3778	924.7	88.5646	924.7	90.3734		38.65	0.08091	18.46	30	18.46	160	18.46	508
	925.182	84.0399	925.182	82.3093	925.182	88.5519	925.182	90.3448		38.7	0.14327	18.48	30	18.48	150	18.48	506
	925.664	83.9658	925.664	82.2415	925.664	88.5413	925.664	90.3168		38.75	0.1636	18.5	31	18.5	141	18.5	505
	926.146	83.8896	926.146	82.1754	926.146	88.533	926.146	90.2898		38.8	0.11887	18.52	32	18.52	133	18.52	505
	926.628	83.813	926.628	82.1116	926.628	88.5269	926.628	90.2642		38.85	0.23643	18.54	33	18.54	126	18.54	507
	927.11	83.7377	927.11	82.0497	927.11	88.523	927.11	90.2403		38.9	0.3409	18.56	33	18.56	120	18.56	511
	927.592	83.6653	927.592	81.989	927.592	88.5215	927.592	90.2183		38.95	0.12335	18.58	34	18.58	116	18.58	517
	928.075	83.5964	928.075	81.9285	928.075	88.5223	928.075	90.1982		39	0.21663	18.6	34	18.6	113	18.6	527
	928.557	83.5312	928.557	81.8676	928.557	88.525	928.557	90.1797		39.05	0.17113	18.62	34	18.62	112	18.62	541
	929.039	83.4692	929.039	81.8062	929.039	88.5288	929.039	90.1622		39.1	0.18893	18.64	34	18.64	112	18.64	558
	929.521	83.4099	929.521	81.7443	929.521	88.5329	929.521	90.145		39.15	0.56396	18.66	34	18.66	113	18.66	581
	930.003	83.3521	930.003	81.6821	930.003	88.5361	930.003	90.1271		39.2	0.18995	18.68	34	18.68	115	18.68	607
	930.485	83.2949	930.485	81.619	930.485	88.5374	930.485	90.108		39.25	0.2828	18.7	34	18.7	117	18.7	639
	930.967	83.2372	930.967	81.5541	930.967	88.5365	930.967	90.0872		39.3	0.10115	18.72	34	18.72	119	18.72	676
	931.449	83.1778	931.449	81.4861	931.449	88.5332	931.449	90.0652		39.35	0.05232	18.74	34	18.74	121	18.74	718
	931.932	83.1157	931.932	81.4138	931.932	88.528	931.932	90.0423		39.4	0.18753	18.76	34	18.76	124	18.76	765
	932.414	83.05	932.414	81.3367	932.414	88.5216	932.414	90.019		39.45	0.22902	18.78	34	18.78	127	18.78	816
	932.896	82.9803	932.896	81.2553	932.896	88.5145	932.896	89.9956		39.5	0.2227	18.8	35	18.8	130	18.8	870
	933.378	82.9064	933.378	81.1704	933.378	88.5071	933.378	89.9719		39.55	0.45028	18.82	35	18.82	134	18.82	927
	933.86	82.8288	933.86	81.083	933.86	88.4993	933.86	89.9472		39.6	0.17024	18.84	35	18.84	139	18.84	985
	934.342	82.7484	934.342	80.9936	934.342	88.4903	934.342	89.9208		39.65	0.56155	18.86	34	18.86	145	18.86	1042
	934.824	82.6663	934.824	80.902	934.824	88.479	934.824	89.8918		39.7	0.17735	18.88	33	18.88	151	18.88	1098
	935.306	82.5841	935.306	80.8077	935.306	88.4648	935.306	89.8602		39.75	0.31426	18.9	31	18.9	159	18.9	1150
	935.788	82.5034	935.788	80.7106	935.788	88.4472	935.788	89.8264		39.8	0.20281	18.92	30	18.92	168	18.92	1196
	936.271	82.426	936.271	80.611	936.271	88.4268	936.271	89.7918		39.85	0.10955	18.94	29	18.94	177	18.94	1235
	936.753	82.353	936.753	80.5105	936.753	88.4052	936.753	89.7576		39.9	0.1142	18.96	28	18.96	187	18.96	1266
	937.235	82.2853	937.235	80.411	937.235	88.3846	937.235	89.7255		39.95	0.03589	18.98	28	18.98	197	18.98	1287
	937.717	82.2228	937.717	80.3142	937.717	88.3669	937.717	89.6962		40	0.03711	19	28	19	207	19	1299
	938.199	82.1647	938.199	80.2209	938.199	88.3538	938.199	89.6701				19.02	28	19.02	217	19.02	1300
	938.681	82.1094	938.681	80.1304	938.681	88.3456	938.681	89.6468				19.04	28	19.04	226	19.04	1292
	939.163	82.0554	939.163	80.0411	939.163	88.3415	939.163	89.6255				19.06	28	19.06	235	19.06	1275
	939.645	82.0009	939.645	79.9508	939.645	88.3393	939.645	89.6051				19.08	28	19.08	242	19.08	1251
	940.128	81.9452	940.128	79.8582	940.128	88.3366	940.128	89.5849				19.1	28	19.1	248	19.1	1221
	940.61	81.8882	940.61	79.7634	940.61	88.3311	940.61	89.5643				19.12	28	19.12	254	19.12	1187
	941.092	81.8309	941.092	79.6679	941.092	88.3213	941.092	89.5429				19.14	27	19.14	258	19.14	1152
	941.574	81.7743	941.574	79.574	941.574	88.3071	941.574	89.521				19.16	26	19.16	262	19.16	1116
	942.056	81.7201	942.056	79.4842	942.056	88.2897	942.056	89.4988				19.18	25	19.18	265	19.18	1081
	942.538	81.6692	942.538	79.3998	942.538	88.271	942.538	89.4771				19.2	25	19.2	268	19.2	1049
	943.02	81.6223	943.02	79.3209	943.02	88.2531	943.02	89.4563				19.22	24	19.22	270	19.22	1021
	943.502	81.5793	943.502	79.2468	943.502	88.2377	943.502	89.437				19.24	24	19.24	273	19.24	998
	943.985	81.5397	943.985	79.1758	943.985	88.2257	943.985	89.4194				19.26	23	19.26	276	19.26	979
	944.467	81.5026	944.467	79.1071	944.467	88.2166	944.467	89.4033				19.28	21	19.28	280	19.28	964
	944.949	81.4668	944.949	79.0403	944.949	88.2092	944.949	89.3881				19.3	19	19.3	284	19.3	954
	945.431	81.4313	945.431	78.9757	945.431	88.2016	945.431	89.3729				19.32	17	19.32	289	19.32	948
	945.913	81.3952	945.913	78.9143	945.913	88.1922	945.913	89.3572				19.34	15	19.34	294	19.34	945
	946.395	81.3579	946.395	78.8571	946.395	88.1794	946.395	89.3408				19.36	14	19.36	299	19.36	945
	946.877	81.3194	946.877	78.8047	946.877	88.1628	946.877	89.3242				19.38	14	19.38	305	19.38	946
	947.359	81.2801	947.359	78.7576	947.359	88.1426	947.359	89.3085				19.4	14	19.4	311	19.4	949
	947.841	81.241	947.841	78.7162	947.841	88.1198	947.841	89.2951				19.42	15	19.42	316	19.42	952
	948.323	81.2029	948.323	78.6802	948.323	88.0958	948.323	89.2852				19.44	16	19.44	322	19.44	956
	948.806	81.1663	948.806	78.6496	948.806	88.0718	948.806	89.2793				19.46	17	19.46	328	19.46	959
	949.288	81.1312	949.288	78.6232	949.288	88.0486	949.288	89.2773				19.48	18	19.48	333	19.48	963
	949.77	81.0971	949.77	78.5999	949.77	88.0268	949.77	89.2783				19.5	19	19.5	338	19.5	966
	950.252	81.0633	950.252	78.5774	950.252	88.0064	950.252	89.2812				19.52	19	19.52	343	19.52	968
	950.734	81.029	950.734	78.5539	950.734	87.9872	950.734	89.2852				19.54	19	19.54	347	19.54	970
	951.216	80.9939	951.216	78.5278	951.216	87.9691	951.216	89.2897				19.56	18	19.56	350	19.56	972
	951.698	80.9581	951.698	78.4985	951.698	87.9518	951.698	89.2945				19.58	17	19.58	352	19.58	973
	952.18	80.9221	952.18	78.4663	952.18	87.9353	952.18	89.2995				19.6	15	19.6	353	19.6	973
	952.663	80.886	952.663	78.4321	952.663	87.919	952.663	89.3041				19.62	14	19.62	353	19.62	972
	953.145	80.8498	953.145	78.3966	953.145	87.9024	953.145	89.3068				19.64	13	19.64	352	19.64	970
	953.627	80.8126	953.627	78.3595	953.627	87.8845	953.627	89.3056				19.66	12	19.66	350	19.66	968
	954.109	80.773	954.109	78.3193	954.109	87.8643	954.109	89.2983				19.68	12	19.68	348	19.68	964
	954.591	80.7296	954.591	78.2731	954.591	87.8409	954.591	89.2827				19.7	12	19.7	346	19.7	960
	955.073	80.6817	955.073	78.2169	955.073	87.8137	955.073	89.2577				19.72	12	19.72	343	19.72	955
	955.555	80.6291	955.555	78.1473	955.555	87.7827	955.555	89.2233				19.74	13	19.74	340	19.74	950
	956.037	80.5723	956.037	78.0607	956.037	87.7482	956.037	89.1805				19.76	14	19.76	338	19.76	944
	956.519	80.5124	956.519	77.954	956.519	87.7108	956.519	89.1303				19.78	14	19.78	335	19.78	939
	957.002	80.4499	957.002	77.8247	957.002	87.6714	957.002	89.0735				19.8	14	19.8	332	19.8	933
	957.484	80.3851	957.484	77.6702	957.484	87.6304	957.484	89.0097				19.82	14	19.82	330	19.82	927
	957.966	80.3173	957.966	77.4883	957.966	87.5881	957.966	88.9372				19.84	13	19.84	328	19.84	922
	958.448	80.2459	958.448	77.2773	958.448	87.545	958.448	88.8533				19.86	12	19.86	325	19.86	916
	958.93	80.1702	958.93	77.0368	958.93	87.5012	958.93	88.7547				19.88	12	19.88	323	19.88	910
	959.412	80.0901	959.412	76.7684	959.412	87.457	959.412	88.6385				19.9	11	19.9	320	19.9	904
	959.894	80.0062	959.894	76.476	959.894	87.4128	959.894	88.503				19.92	11	19.92	316	19.92	899
	960.376	79.9197	960.376	76.1663	960.376	87.3689	960.376	88.3486				19.94	11	19.94	312	19.94	894
	960.859	79.8315	960.859	75.8472	960.859	87.3255	960.859	88.1779				19.96	11	19.96	307	19.96	890
	961.341	79.742	961.341	75.528	961.341	87.2821	961.341	87.9962				19.98	11	19.98	301	19.98	887
	961.823	79.651	961.823	75.2185	961.823	87.2381	961.823	87.8113				20	11	20	294	20	884
	962.305	79.5578	962.305	74.9278	962.305	87.1929	962.305	87.6327				20.02	11	20.02	287	20.02	882
	962.787	79.4616	962.787	74.6654	962.787	87.1459	962.787	87.4709				20.04	11	20.04	280	20.04	881
	963.269	79.3623	963.269	74.4405	963.269	87.0968	963.269	87.3367				20.06	11	20.06	273	20.06	879
	963.751	79.2603	963.751	74.2614	963.751	87.0459	963.751	87.2389				20.08	11	20.08	266	20.08	878
	964.233	79.1565	964.233	74.136	964.233	86.9934	964.233	87.1845				20.1	11	20.1	260	20.1	877
	964.716	79.0519	964.716	74.0701	964.716	86.9399	964.716	87.177				20.12	11	20.12	254	20.12	875
	965.198	78.9473	965.198	74.0666	965.198	86.8854	965.198	87.2162				20.14	11	20.14	249	20.14	872
	965.68	78.8429	965.68	74.1258	965.68	86.83	965.68	87.2991				20.16	10	20.16	245	20.16	869
	966.162	78.7387	966.162	74.245	966.162	86.7736	966.162	87.4202				20.18	10	20.18	242	20.18	865
	966.644	78.6347	966.644	74.4195	966.644	86.7164	966.644	87.573				20.2	10	20.2	240	20.2	860
	967.126	78.5316	967.126	74.6426	967.126	86.6589	967.126	87.7506				20.22	10	20.22	238	20.22	854
	967.608	78.4309	967.608	74.9068	967.608	86.6024	967.608	87.9465				20.24	10	20.24	237	20.24	847
	968.09	78.335	968.09	75.2033	968.09	86.5483	968.09	88.1549				20.26	10	20.26	237	20.26	840
	968.572	78.2468	968.572	75.5215	968.572	86.4979	968.572	88.3699				20.28	11	20.28	237	20.28	833
	969.055	78.1691	969.055	75.8493	969.055	86.452	969.055	88.5857				20.3	12	20.3	237	20.3	826
	969.537	78.1042	969.537	76.1741	969.537	86.4107	969.537	88.7968				20.32	13	20.32	238	20.32	818
	970.019	78.0538	970.019	76.4824	970.019	86.373	970.019	88.9974				20.34	14	20.34	238	20.34	810
	970.501	78.0186	970.501	76.7629	970.501	86.3375	970.501	89.1825				20.36	15	20.36	238	20.36	802
	970.983	77.9983	970.983	77.0067	970.983	86.3025	970.983	89.3477				20.38	16	20.38	237	20.38	793
	971.465	77.992	971.465	77.2082	971.465	86.2664	971.465	89.4896				20.4	16	20.4	236	20.4	783
	971.947	77.9975	971.947	77.3646	971.947	86.2282	971.947	89.6065				20.42	15	20.42	235	20.42	772
	972.429	78.0117	972.429	77.4756	972.429	86.1875	972.429	89.6977				20.44	15	20.44	233	20.44	761
	972.912	78.0303	972.912	77.542	972.912	86.1443	972.912	89.7636				20.46	14	20.46	232	20.46	749
	973.394	78.0487	973.394	77.5648	973.394	86.0993	973.394	89.8056				20.48	13	20.48	231	20.48	737
	973.876	78.0623	973.876	77.5453	973.876	86.0532	973.876	89.826				20.5	13	20.5	231	20.5	725
	974.358	78.0669	974.358	77.4852	974.358	86.0072	974.358	89.8276				20.52	12	20.52	231	20.52	714
	974.84	78.0602	974.84	77.3864	974.84	85.962	974.84	89.813				20.54	12	20.54	232	20.54	704
	975.322	78.0407	975.322	77.2522	975.322	85.9183	975.322	89.7851				20.56	13	20.56	234	20.56	696
	975.804	78.0083	975.804	77.0869	975.804	85.8763	975.804	89.746				20.58	13	20.58	237	20.58	690
	976.286	77.9632	976.286	76.8949	976.286	85.8353	976.286	89.6976				20.6	14	20.6	241	20.6	687
	976.768	77.9059	976.768	76.6809	976.768	85.794	976.768	89.6409				20.62	14	20.62	246	20.62	686
	977.25	77.8363	977.25	76.4496	977.25	85.7506	977.25	89.5768				20.64	15	20.64	252	20.64	688
	977.733	77.7544	977.733	76.2051	977.733	85.7031	977.733	89.5062				20.66	15	20.66	259	20.66	694
	978.215	77.6603	978.215	75.9522	978.215	85.6497	978.215	89.4301				20.68	14	20.68	267	20.68	703
	978.697	77.5546	978.697	75.6961	978.697	85.5893	978.697	89.3503				20.7	14	20.7	278	20.7	716
	979.179	77.4381	979.179	75.4424	979.179	85.5215	979.179	89.2691				20.72	14	20.72	291	20.72	732
	979.661	77.3122	979.661	75.1976	979.661	85.4462	979.661	89.1897				20.74	14	20.74	306	20.74	753
	980.143	77.1778	980.143	74.9667	980.143	85.3635	980.143	89.1151				20.76	14	20.76	325	20.76	779
	980.625	77.0357	980.625	74.7534	980.625	85.2731	980.625	89.0485				20.78	15	20.78	348	20.78	809
	981.107	76.8864	981.107	74.5588	981.107	85.1741	981.107	88.9925				20.8	16	20.8	376	20.8	845
	981.59	76.7298	981.59	74.3815	981.59	85.0651	981.59	88.9484				20.82	17	20.82	409	20.82	885
	982.072	76.5668	982.072	74.2185	982.072	84.9448	982.072	88.9165				20.84	18	20.84	449	20.84	930
	982.554	76.3984	982.554	74.0654	982.554	84.8118	982.554	88.8959				20.86	18	20.86	495	20.86	980
	983.036	76.2267	983.036	73.9182	983.036	84.6654	983.036	88.8844				20.88	18	20.88	548	20.88	1034
	983.518	76.0541	983.518	73.7729	983.518	84.5051	983.518	88.879				20.9	18	20.9	608	20.9	1091
	984	75.8829	984	73.6258	984	84.3307	984	88.8759				20.92	17	20.92	675	20.92	1150
	984.482	75.7146	984.482	73.4732	984.482	84.1412	984.482	88.8713				20.94	17	20.94	749	20.94	1209
	984.964	75.55	984.964	73.3111	984.964	83.9349	984.964	88.8611				20.96	16	20.96	829	20.96	1266
	985.447	75.3894	985.447	73.1354	985.447	83.7086	985.447	88.8416				20.98	16	20.98	913	20.98	1320
	985.929	75.2332	985.929	72.9422	985.929	83.4583	985.929	88.8092				21	16	21	999	21	1367
	986.411	75.0823	986.411	72.7276	986.411	83.1785	986.411	88.7605				21.02	16	21.02	1085	21.02	1406
	986.893	74.9387	986.893	72.4887	986.893	82.8638	986.893	88.6916				21.04	16	21.04	1168	21.04	1435
	987.375	74.8046	987.375	72.2229	987.375	82.5086	987.375	88.599				21.06	16	21.06	1246	21.06	1451
	987.857	74.6827	987.857	71.9275	987.857	82.1069	987.857	88.4784				21.08	16	21.08	1313	21.08	1453
	988.339	74.5743	988.339	71.5994	988.339	81.6531	988.339	88.3262				21.1	16	21.1	1368	21.1	1441
	988.821	74.4795	988.821	71.2349	988.821	81.1415	988.821	88.1389				21.12	15	21.12	1406	21.12	1414
	989.303	74.3969	989.303	70.8305	989.303	80.5666	989.303	87.9148				21.14	14	21.14	1426	21.14	1374
	989.785	74.3243	989.785	70.3844	989.785	79.9245	989.785	87.6538				21.16	14	21.16	1426	21.16	1322
	990.268	74.2592	990.268	69.8977	990.268	79.2139	990.268	87.3581				21.18	13	21.18	1404	21.18	1259
	990.75	74.1992	990.75	69.376	990.75	78.4389	990.75	87.0332				21.2	13	21.2	1362	21.2	1189
	991.232	74.1429	991.232	68.8291	991.232	77.6097	991.232	86.687				21.22	13	21.22	1301	21.22	1113
	991.714	74.0894	991.714	68.272	991.714	76.7449	991.714	86.3303				21.24	13	21.24	1223	21.24	1036
	992.196	74.0383	992.196	67.7229	992.196	75.8719	992.196	85.976				21.26	13	21.26	1133	21.26	959
	992.678	73.989	992.678	67.2009	992.678	75.0227	992.678	85.6374				21.28	13	21.28	1034	21.28	886
	993.16	73.9412	993.16	66.7256	993.16	74.2341	993.16	85.3285				21.3	13	21.3	931	21.3	817
	993.643	73.8943	993.643	66.3148	993.643	73.5429	993.643	85.0622				21.32	13	21.32	829	21.32	755
	994.125	73.8479	994.125	65.9822	994.125	72.9786	994.125	84.8488				21.34	13	21.34	730	21.34	700
	994.607	73.802	994.607	65.7379	994.607	72.5642	994.607	84.6962				21.36	14	21.36	640	21.36	654
	995.089	73.756	995.089	65.5868	995.089	72.3106	995.089	84.6089				21.38	15	21.38	559	21.38	615
	995.571	73.7099	995.571	65.5278	995.571	72.217	995.571	84.5877				21.4	16	21.4	490	21.4	584
	996.053	73.6627	996.053	65.5546	996.053	72.2726	996.053	84.6305				21.42	17	21.42	433	21.42	560
	996.535	73.6136	996.535	65.6567	996.535	72.4602	996.535	84.7322				21.44	17	21.44	388	21.44	542
	997.017	73.5614	997.017	65.8218	997.017	72.762	997.017	84.8869				21.46	17	21.46	353	21.46	530
	997.499	73.5051	997.499	66.0362	997.499	73.1619	997.499	85.0869				21.48	16	21.48	328	21.48	522
	997.982	73.4441	997.982	66.2875	997.982	73.6496	997.982	85.325				21.5	15	21.5	312	21.5	518
	998.464	73.3784	998.464	66.5655	998.464	74.2199	998.464	85.5941				21.52	14	21.52	301	21.52	517
	998.946	73.3081	998.946	66.8604	998.946	74.8708	998.946	85.8872				21.54	14	21.54	294	21.54	517
	999.428	73.2335	999.428	67.1638	999.428	75.5996	999.428	86.198				21.56	14	21.56	291	21.56	520
	999.91	73.1547	999.91	67.4673	999.91	76.3998	999.91	86.5203				21.58	14	21.58	290	21.58	523
	1000.39	73.0719	1000.39	67.7615	1000.39	77.2582	1000.39	86.8483				21.6	15	21.6	290	21.6	526
	1000.87	72.9851	1000.87	68.0382	1000.87	78.1561	1000.87	87.1767				21.62	16	21.62	291	21.62	530
	1001.36	72.8947	1001.36	68.2891	1001.36	79.0688	1001.36	87.5003				21.64	16	21.64	292	21.64	533
	1001.84	72.801	1001.84	68.5072	1001.84	79.9686	1001.84	87.8137				21.66	16	21.66	293	21.66	537
	1002.32	72.7045	1002.32	68.6875	1002.32	80.8299	1002.32	88.1114				21.68	16	21.68	293	21.68	540
	1002.8	72.605	1002.8	68.8262	1002.8	81.629	1002.8	88.3872				21.7	15	21.7	294	21.7	544
	1003.28	72.501	1003.28	68.9206	1003.28	82.3472	1003.28	88.635				21.72	14	21.72	295	21.72	547
	1003.77	72.3906	1003.77	68.9692	1003.77	82.9727	1003.77	88.8495				21.74	12	21.74	297	21.74	550
	1004.25	72.2707	1004.25	68.971	1004.25	83.4985	1004.25	89.0271				21.76	11	21.76	298	21.76	554
	1004.73	72.1384	1004.73	68.9267	1004.73	83.9222	1004.73	89.1664				21.78	11	21.78	301	21.78	558
	1005.21	71.9918	1005.21	68.8386	1005.21	84.245	1005.21	89.2687				21.8	11	21.8	303	21.8	562
	1005.7	71.83	1005.7	68.7112	1005.7	84.4698	1005.7	89.3379				21.82	12	21.82	306	21.82	567
	1006.18	71.6536	1006.18	68.5506	1006.18	84.6006	1006.18	89.3791				21.84	13	21.84	309	21.84	573
	1006.66	71.4637	1006.66	68.3638	1006.66	84.6429	1006.66	89.3983				21.86	15	21.86	311	21.86	578
	1007.14	71.2613	1007.14	68.1589	1007.14	84.6047	1007.14	89.4014				21.88	16	21.88	312	21.88	584
	1007.62	71.0466	1007.62	67.9429	1007.62	84.498	1007.62	89.3939				21.9	16	21.9	312	21.9	589
	1008.11	70.8187	1008.11	67.7221	1008.11	84.3396	1008.11	89.3806				21.92	16	21.92	312	21.92	593
	1008.59	70.5757	1008.59	67.5022	1008.59	84.1534	1008.59	89.3661				21.94	15	21.94	310	21.94	597
	1009.07	70.3162	1009.07	67.2883	1009.07	83.9673	1009.07	89.3547				21.96	14	21.96	308	21.96	601
	1009.55	70.0393	1009.55	67.0847	1009.55	83.8119	1009.55	89.3501				21.98	13	21.98	305	21.98	604
	1010.03	69.7455	1010.03	66.8953	1010.03	83.7184	1010.03	89.3559				22	12	22	303	22	606
	1010.52	69.4365	1010.52	66.722	1010.52	83.7106	1010.52	89.3737				22.02	12	22.02	301	22.02	610
	1011	69.1156	1011	66.5646	1011	83.8043	1011	89.4037				22.04	13	22.04	300	22.04	614
	1011.48	68.7867	1011.48	66.4208	1011.48	84.0032	1011.48	89.4437				22.06	14	22.06	300	22.06	620
	1011.96	68.4546	1011.96	66.2863	1011.96	84.2991	1011.96	89.4898				22.08	16	22.08	302	22.08	629
	1012.45	68.1254	1012.45	66.1564	1012.45	84.6729	1012.45	89.5365				22.1	17	22.1	305	22.1	642
	1012.93	67.807	1012.93	66.0271	1012.93	85.0981	1012.93	89.5773				22.12	18	22.12	310	22.12	659
	1013.41	67.5082	1013.41	65.8965	1013.41	85.5476	1013.41	89.6062				22.14	19	22.14	317	22.14	682
	1013.89	67.2397	1013.89	65.7647	1013.89	85.9938	1013.89	89.6177				22.16	19	22.16	326	22.16	710
	1014.37	67.012	1014.37	65.6333	1014.37	86.4145	1014.37	89.6076				22.18	19	22.18	337	22.18	744
	1014.86	66.8339	1014.86	65.5044	1014.86	86.7945	1014.86	89.5739				22.2	19	22.2	350	22.2	783
	1015.34	66.7115	1015.34	65.3798	1015.34	87.1245	1015.34	89.5166				22.22	19	22.22	365	22.22	828
	1015.82	66.6467	1015.82	65.2607	1015.82	87.4013	1015.82	89.4384				22.24	19	22.24	382	22.24	876
	1016.3	66.6375	1016.3	65.1478	1016.3	87.6262	1016.3	89.3438				22.26	20	22.26	403	22.26	928
	1016.78	66.6778	1016.78	65.0429	1016.78	87.8026	1016.78	89.2396				22.28	21	22.28	426	22.28	981
	1017.27	66.7588	1017.27	64.9482	1017.27	87.9352	1017.27	89.1334				22.3	21	22.3	453	22.3	1034
	1017.75	66.8705	1017.75	64.8673	1017.75	88.028	1017.75	89.0325				22.32	22	22.32	484	22.32	1086
	1018.23	67.001	1018.23	64.8042	1018.23	88.0847	1018.23	88.9437				22.34	22	22.34	518	22.34	1133
	1018.71	67.1393	1018.71	64.7618	1018.71	88.1085	1018.71	88.8722				22.36	22	22.36	554	22.36	1176
	1019.2	67.2758	1019.2	64.7419	1019.2	88.1031	1019.2	88.8211				22.38	22	22.38	594	22.38	1212
	1019.68	67.4027	1019.68	64.7446	1019.68	88.0729	1019.68	88.7924				22.4	22	22.4	635	22.4	1240
	1020.16	67.5164	1020.16	64.7686	1020.16	88.0235	1020.16	88.7863				22.42	22	22.42	677	22.42	1259
	1020.64	67.6174	1020.64	64.8127	1020.64	87.9622	1020.64	88.8023				22.44	22	22.44	718	22.44	1269
	1021.12	67.7101	1021.12	64.8757	1021.12	87.8973	1021.12	88.8393				22.46	22	22.46	758	22.46	1269
	1021.61	67.8013	1021.61	64.9563	1021.61	87.837	1021.61	88.895				22.48	22	22.48	796	22.48	1260
	1022.09	67.8987	1022.09	65.0525	1022.09	87.7888	1022.09	88.9665				22.5	22	22.5	829	22.5	1243
	1022.57	68.0082	1022.57	65.1602	1022.57	87.7588	1022.57	89.0496				22.52	22	22.52	856	22.52	1218
	1023.05	68.1317	1023.05	65.2732	1023.05	87.7508	1023.05	89.1395				22.54	22	22.54	877	22.54	1189
	1023.53	68.2669	1023.53	65.3828	1023.53	87.7661	1023.53	89.2312				22.56	23	22.56	891	22.56	1155
	1024.02	68.4068	1024.02	65.4793	1024.02	87.8038	1024.02	89.3199				22.58	23	22.58	898	22.58	1120
	1024.5	68.5421	1024.5	65.5541	1024.5	87.8612	1024.5	89.4023				22.6	23	22.6	896	22.6	1083
	1024.98	68.6619	1024.98	65.6006	1024.98	87.9334	1024.98	89.476				22.62	24	22.62	887	22.62	1048
	1025.46	68.7559	1025.46	65.6153	1025.46	88.0146	1025.46	89.5398				22.64	24	22.64	871	22.64	1014
	1025.94	68.8162	1025.94	65.5979	1025.94	88.098	1025.94	89.5933				22.66	23	22.66	848	22.66	983
	1026.43	68.8375	1026.43	65.5504	1026.43	88.1765	1026.43	89.6363				22.68	23	22.68	820	22.68	954
	1026.91	68.818	1026.91	65.4761	1026.91	88.2433	1026.91	89.6684				22.7	22	22.7	786	22.7	929
	1027.39	68.7592	1027.39	65.3791	1027.39	88.2934	1027.39	89.6893				22.72	22	22.72	749	22.72	905
	1027.87	68.6658	1027.87	65.2643	1027.87	88.3235	1027.87	89.6986				22.74	22	22.74	709	22.74	885
	1028.36	68.5446	1028.36	65.137	1028.36	88.333	1028.36	89.6967				22.76	23	22.76	669	22.76	866
	1028.84	68.4038	1028.84	65.0028	1028.84	88.3233	1028.84	89.6843				22.78	25	22.78	628	22.78	849
	1029.32	68.2522	1029.32	64.8679	1029.32	88.2977	1029.32	89.6633				22.8	26	22.8	587	22.8	833
	1029.8	68.0973	1029.8	64.7374	1029.8	88.2599	1029.8	89.6358				22.82	27	22.82	548	22.82	818
	1030.28	67.9451	1030.28	64.6148	1030.28	88.2134	1030.28	89.6043				22.84	27	22.84	510	22.84	805
	1030.77	67.7996	1030.77	64.5019	1030.77	88.1606	1030.77	89.5713				22.86	28	22.86	475	22.86	792
	1031.25	67.663	1031.25	64.3982	1031.25	88.1029	1031.25	89.5386				22.88	28	22.88	442	22.88	781
	1031.73	67.5366	1031.73	64.3024	1031.73	88.0407	1031.73	89.5078				22.9	29	22.9	413	22.9	771
	1032.21	67.4216	1032.21	64.213	1032.21	87.9742	1032.21	89.4794				22.92	30	22.92	386	22.92	763
	1032.69	67.3196	1032.69	64.1296	1032.69	87.9033	1032.69	89.4537				22.94	31	22.94	362	22.94	755
	1033.18	67.2327	1033.18	64.0524	1033.18	87.8282	1033.18	89.4304				22.96	32	22.96	342	22.96	748
	1033.66	67.1626	1033.66	63.9822	1033.66	87.7495	1033.66	89.4083				22.98	32	22.98	324	22.98	742
	1034.14	67.1105	1034.14	63.9195	1034.14	87.6675	1034.14	89.3865				23	33	23	308	23	736
	1034.62	67.0763	1034.62	63.8638	1034.62	87.5826	1034.62	89.3637				23.02	33	23.02	294	23.02	730
	1035.1	67.0586	1035.1	63.8139	1035.1	87.4951	1035.1	89.3386				23.04	33	23.04	282	23.04	724
	1035.59	67.0558	1035.59	63.7687	1035.59	87.4053	1035.59	89.311				23.06	33	23.06	271	23.06	716
	1036.07	67.0656	1036.07	63.7274	1036.07	87.3134	1036.07	89.2808				23.08	33	23.08	261	23.08	707
	1036.55	67.087	1036.55	63.6903	1036.55	87.2201	1036.55	89.249				23.1	33	23.1	251	23.1	697
	1037.03	67.1189	1037.03	63.6591	1037.03	87.126	1037.03	89.2169				23.12	34	23.12	242	23.12	686
	1037.52	67.161	1037.52	63.6354	1037.52	87.0316	1037.52	89.1862				23.14	34	23.14	233	23.14	674
	1038	67.2127	1038	63.6203	1038	86.937	1038	89.1581				23.16	34	23.16	224	23.16	661
	1038.48	67.2731	1038.48	63.6134	1038.48	86.842	1038.48	89.1336				23.18	35	23.18	216	23.18	648
	1038.96	67.3408	1038.96	63.6128	1038.96	86.7459	1038.96	89.1127				23.2	35	23.2	209	23.2	635
	1039.44	67.4146	1039.44	63.6165	1039.44	86.6482	1039.44	89.0952				23.22	35	23.22	203	23.22	622
	1039.93	67.4935	1039.93	63.6221	1039.93	86.5485	1039.93	89.0802				23.24	36	23.24	198	23.24	610
	1040.41	67.577	1040.41	63.6289	1040.41	86.4473	1040.41	89.0666				23.26	36	23.26	194	23.26	599
	1040.89	67.6646	1040.89	63.6369	1040.89	86.3454	1040.89	89.0533				23.28	36	23.28	190	23.28	588
	1041.37	67.7556	1041.37	63.6465	1041.37	86.2442	1041.37	89.0397				23.3	36	23.3	188	23.3	578
	1041.85	67.8484	1041.85	63.6584	1041.85	86.1445	1041.85	89.0251				23.32	36	23.32	186	23.32	569
	1042.34	67.941	1042.34	63.672	1042.34	86.0473	1042.34	89.0097				23.34	36	23.34	185	23.34	561
	1042.82	68.0306	1042.82	63.6861	1042.82	85.9529	1042.82	88.9937				23.36	36	23.36	184	23.36	553
	1043.3	68.1148	1043.3	63.6997	1043.3	85.8618	1043.3	88.9778				23.38	36	23.38	184	23.38	545
	1043.78	68.1925	1043.78	63.7121	1043.78	85.7749	1043.78	88.9622				23.4	36	23.4	183	23.4	537
	1044.27	68.2633	1044.27	63.7237	1044.27	85.6937	1044.27	88.9474				23.42	36	23.42	182	23.42	528
	1044.75	68.3277	1044.75	63.7358	1044.75	85.6211	1044.75	88.933				23.44	35	23.44	180	23.44	519
	1045.23	68.3864	1045.23	63.7498	1045.23	85.56	1045.23	88.9185				23.46	35	23.46	178	23.46	510
	1045.71	68.4392	1045.71	63.7662	1045.71	85.5141	1045.71	88.9031				23.48	35	23.48	176	23.48	501
	1046.19	68.4848	1046.19	63.7844	1046.19	85.4862	1046.19	88.8862				23.5	36	23.5	173	23.5	492
	1046.67	68.5213	1046.67	63.8024	1046.67	85.4781	1046.67	88.8678				23.52	37	23.52	170	23.52	483
	1047.16	68.5462	1047.16	63.8179	1047.16	85.4899	1047.16	88.8481				23.54	39	23.54	167	23.54	476
	1047.64	68.5578	1047.64	63.8288	1047.64	85.5208	1047.64	88.8278				23.56	41	23.56	164	23.56	469
	1048.12	68.5551	1048.12	63.8342	1048.12	85.5682	1048.12	88.8072				23.58	43	23.58	162	23.58	463
	1048.6	68.5384	1048.6	63.8339	1048.6	85.6288	1048.6	88.7864				23.6	45	23.6	160	23.6	458
	1049.09	68.5083	1049.09	63.8282	1049.09	85.6992	1049.09	88.7645				23.62	46	23.62	159	23.62	454
	1049.57	68.4657	1049.57	63.8171	1049.57	85.776	1049.57	88.7404				23.64	46	23.64	158	23.64	450
	1050.05	68.4112	1050.05	63.8004	1050.05	85.8565	1050.05	88.7125				23.66	46	23.66	158	23.66	447
	1050.53	68.3453	1050.53	63.7773	1050.53	85.939	1050.53	88.6801				23.68	45	23.68	158	23.68	443
	1051.01	68.2684	1051.01	63.7478	1051.01	86.0224	1051.01	88.6431				23.7	44	23.7	158	23.7	439
	1051.5	68.1818	1051.5	63.713	1051.5	86.1059	1051.5	88.6023				23.72	43	23.72	158	23.72	433
	1051.98	68.087	1051.98	63.675	1051.98	86.1884	1051.98	88.5589				23.74	42	23.74	158	23.74	428
	1052.46	67.986	1052.46	63.6365	1052.46	86.2678	1052.46	88.514				23.76	42	23.76	157	23.76	421
	1052.94	67.8809	1052.94	63.5995	1052.94	86.3409	1052.94	88.4679				23.78	41	23.78	156	23.78	414
	1053.42	67.7728	1053.42	63.5643	1053.42	86.4037	1053.42	88.4204				23.8	41	23.8	155	23.8	406
	1053.91	67.6624	1053.91	63.5293	1053.91	86.4522	1053.91	88.3702				23.82	40	23.82	154	23.82	399
	1054.39	67.5494	1054.39	63.4915	1054.39	86.4834	1054.39	88.3163				23.84	39	23.84	152	23.84	392
	1054.87	67.4339	1054.87	63.4476	1054.87	86.496	1054.87	88.2578				23.86	38	23.86	151	23.86	386
	1055.35	67.3164	1055.35	63.3956	1055.35	86.4909	1055.35	88.1945				23.88	37	23.88	149	23.88	381
	1055.84	67.1984	1055.84	63.3354	1055.84	86.4703	1055.84	88.1267				23.9	37	23.9	148	23.9	376
	1056.32	67.0815	1056.32	63.2688	1056.32	86.4372	1056.32	88.0551				23.92	36	23.92	146	23.92	372
	1056.8	66.9676	1056.8	63.1983	1056.8	86.3939	1056.8	87.9797				23.94	36	23.94	145	23.94	368
	1057.28	66.8576	1057.28	63.126	1057.28	86.3415	1057.28	87.9003				23.96	35	23.96	143	23.96	365
	1057.76	66.7514	1057.76	63.0527	1057.76	86.2796	1057.76	87.8161				23.98	35	23.98	141	23.98	362
	1058.25	66.6478	1058.25	62.9779	1058.25	86.2072	1058.25	87.7261				24	35	24	139	24	359
	1058.73	66.5456	1058.73	62.9007	1058.73	86.123	1058.73	87.6303				24.02	36	24.02	137	24.02	356
	1059.21	66.4437	1059.21	62.8203	1059.21	86.0272	1059.21	87.529				24.04	37	24.04	135	24.04	353
	1059.69	66.3421	1059.69	62.7373	1059.69	85.9209	1059.69	87.4239				24.06	38	24.06	133	24.06	349
	1060.17	66.2414	1060.17	62.6527	1060.17	85.8066	1060.17	87.3166				24.08	39	24.08	132	24.08	345
	1060.66	66.1425	1060.66	62.5678	1060.66	85.6877	1060.66	87.2088				24.1	39	24.1	131	24.1	341
	1061.14	66.0462	1061.14	62.4831	1061.14	85.5672	1061.14	87.1014				24.12	39	24.12	130	24.12	337
	1061.62	65.953	1061.62	62.398	1061.62	85.4476	1061.62	86.9942				24.14	38	24.14	130	24.14	333
	1062.1	65.8625	1062.1	62.3109	1062.1	85.3311	1062.1	86.8868				24.16	36	24.16	129	24.16	328
	1062.59	65.7746	1062.59	62.2203	1062.59	85.2196	1062.59	86.7786				24.18	35	24.18	128	24.18	324
	1063.07	65.6888	1063.07	62.1262	1063.07	85.1157	1063.07	86.6695				24.2	34	24.2	127	24.2	320
	1063.55	65.605	1063.55	62.0299	1063.55	85.0229	1063.55	86.5602				24.22	34	24.22	125	24.22	316
	1064.03	65.5228	1064.03	61.9343	1064.03	84.9454	1064.03	86.452				24.24	34	24.24	122	24.24	313
	1064.51	65.4413	1064.51	61.8428	1064.51	84.8877	1064.51	86.3467				24.26	34	24.26	118	24.26	311
	1065	65.3587	1065	61.7579	1065	84.8537	1065	86.2456				24.28	34	24.28	114	24.28	309
	1065.48	65.2728	1065.48	61.6808	1065.48	84.8461	1065.48	86.1496				24.3	33	24.3	109	24.3	308
	1065.96	65.1815	1065.96	61.6114	1065.96	84.8658	1065.96	86.0591				24.32	32	24.32	104	24.32	307
	1066.44	65.0836	1066.44	61.5493	1066.44	84.9123	1066.44	85.9739				24.34	30	24.34	99	24.34	306
	1066.92	64.9794	1066.92	61.4943	1066.92	84.9838	1066.92	85.8937				24.36	28	24.36	95	24.36	304
	1067.41	64.8705	1067.41	61.4477	1067.41	85.0775	1067.41	85.8183				24.38	27	24.38	92	24.38	302
	1067.89	64.7596	1067.89	61.4111	1067.89	85.1896	1067.89	85.7471				24.4	27	24.4	90	24.4	299
	1068.37	64.6488	1068.37	61.3859	1068.37	85.3159	1068.37	85.6797				24.42	28	24.42	89	24.42	295
	1068.85	64.5395	1068.85	61.3724	1068.85	85.4516	1068.85	85.6151				24.44	29	24.44	90	24.44	291
	1069.34	64.4316	1069.34	61.369	1069.34	85.5914	1069.34	85.5527				24.46	31	24.46	91	24.46	287
	1069.82	64.324	1069.82	61.373	1069.82	85.7306	1069.82	85.4917				24.48	32	24.48	92	24.48	283
	1070.3	64.2159	1070.3	61.3815	1070.3	85.8653	1070.3	85.4321				24.5	32	24.5	93	24.5	279
	1070.78	64.1071	1070.78	61.393	1070.78	85.9927	1070.78	85.3747				24.52	31	24.52	94	24.52	276
	1071.26	63.9985	1071.26	61.4078	1071.26	86.1119	1071.26	85.3206				24.54	30	24.54	95	24.54	273
	1071.74	63.8922	1071.74	61.4276	1071.74	86.2228	1071.74	85.2713				24.56	28	24.56	95	24.56	270
	1072.23	63.7901	1072.23	61.4549	1072.23	86.3255	1072.23	85.2276				24.58	27	24.58	94	24.58	267
	1072.71	63.6936	1072.71	61.4907	1072.71	86.4201	1072.71	85.1895				24.6	26	24.6	92	24.6	264
	1073.19	63.6028	1073.19	61.5346	1073.19	86.5059	1073.19	85.1559				24.62	25	24.62	89	24.62	261
	1073.67	63.5169	1073.67	61.5843	1073.67	86.5814	1073.67	85.1247				24.64	25	24.64	86	24.64	257
	1074.16	63.4349	1074.16	61.637	1074.16	86.6452	1074.16	85.0941				24.66	24	24.66	83	24.66	252
	1074.64	63.3562	1074.64	61.6898	1074.64	86.6964	1074.64	85.0621				24.68	24	24.68	80	24.68	247
	1075.12	63.2808	1075.12	61.7412	1075.12	86.735	1075.12	85.0276				24.7	24	24.7	78	24.7	241
	1075.6	63.2094	1075.6	61.7911	1075.6	86.7619	1075.6	84.9902				24.72	24	24.72	77	24.72	235
	1076.08	63.143	1076.08	61.8397	1076.08	86.7791	1076.08	84.9501				24.74	24	24.74	76	24.74	229
	1076.57	63.0823	1076.57	61.8873	1076.57	86.7891	1076.57	84.9079				24.76	25	24.76	76	24.76	224
	1077.05	63.0277	1077.05	61.9335	1077.05	86.794	1077.05	84.8643				24.78	26	24.78	77	24.78	220
	1077.53	62.9794	1077.53	61.9779	1077.53	86.7958	1077.53	84.8201				24.8	27	24.8	79	24.8	217
	1078.01	62.9383	1078.01	62.0198	1078.01	86.7958	1078.01	84.7762				24.82	27	24.82	81	24.82	216
	1078.49	62.9062	1078.49	62.0601	1078.49	86.7945	1078.49	84.7334				24.84	27	24.84	84	24.84	216
	1078.98	62.8854	1078.98	62.1003	1078.98	86.7918	1078.98	84.6919				24.86	26	24.86	86	24.86	217
	1079.46	62.8783	1079.46	62.1425	1079.46	86.7872	1079.46	84.6514				24.88	25	24.88	88	24.88	219
	1079.94	62.8864	1079.94	62.1887	1079.94	86.7792	1079.94	84.6111				24.9	23	24.9	90	24.9	222
	1080.42	62.9098	1080.42	62.2392	1080.42	86.766	1080.42	84.569				24.92	21	24.92	91	24.92	225
	1080.91	62.947	1080.91	62.2929	1080.91	86.7463	1080.91	84.5239				24.94	20	24.94	92	24.94	229
	1081.39	62.9958	1081.39	62.3481	1081.39	86.7187	1081.39	84.475				24.96	19	24.96	93	24.96	231
	1081.87	63.0543	1081.87	62.4035	1081.87	86.6834	1081.87	84.4231				24.98	19	24.98	93	24.98	233
	1082.35	63.1214	1082.35	62.4595	1082.35	86.6414	1082.35	84.3704				25	20	25	93	25	233
	1082.83	63.197	1082.83	62.5184	1082.83	86.5949	1082.83	84.32				25.02	21	25.02	92	25.02	232
	1083.32	63.2814	1083.32	62.5837	1083.32	86.5465	1083.32	84.2751				25.04	22	25.04	91	25.04	230
	1083.8	63.3743	1083.8	62.6581	1083.8	86.4981	1083.8	84.2371				25.06	23	25.06	90	25.06	226
	1084.28	63.4746	1084.28	62.7427	1084.28	86.4509	1084.28	84.206				25.08	23	25.08	89	25.08	222
	1084.76	63.5798	1084.76	62.8358	1084.76	86.4045	1084.76	84.1796				25.1	23	25.1	88	25.1	216
	1085.24	63.6868	1085.24	62.9336	1085.24	86.3577	1085.24	84.1551				25.12	22	25.12	86	25.12	210
	1085.73	63.7932	1085.73	63.0315	1085.73	86.3092	1085.73	84.1294				25.14	21	25.14	84	25.14	205
	1086.21	63.8976	1086.21	63.1258	1086.21	86.2577	1086.21	84.1009				25.16	20	25.16	82	25.16	199
	1086.69	64.0003	1086.69	63.215	1086.69	86.2026	1086.69	84.0693				25.18	20	25.18	80	25.18	194
	1087.17	64.1023	1087.17	63.3001	1087.17	86.1438	1087.17	84.0356				25.2	20	25.2	77	25.2	190
	1087.65	64.2048	1087.65	63.3834	1087.65	86.0813	1087.65	84.0014				25.22	21	25.22	75	25.22	188
	1088.14	64.3083	1088.14	63.4675	1088.14	86.0145	1088.14	83.9677				25.24	21	25.24	73	25.24	186
	1088.62	64.4128	1088.62	63.554	1088.62	85.9423	1088.62	83.9346				25.26	21	25.26	72	25.26	185
	1089.1	64.5177	1089.1	63.6431	1089.1	85.8629	1089.1	83.9014				25.28	21	25.28	71	25.28	185
	1089.58	64.6228	1089.58	63.734	1089.58	85.7749	1089.58	83.8669				25.3	21	25.3	71	25.3	186
	1090.07	64.7291	1090.07	63.8254	1090.07	85.6774	1090.07	83.83				25.32	21	25.32	71	25.32	188
	1090.55	64.838	1090.55	63.9162	1090.55	85.5705	1090.55	83.7903				25.34	22	25.34	72	25.34	189
	1091.03	64.9517	1091.03	64.0059	1091.03	85.4552	1091.03	83.748				25.36	23	25.36	73	25.36	191
	1091.51	65.0716	1091.51	64.0943	1091.51	85.3332	1091.51	83.7037				25.38	25	25.38	75	25.38	193
	1091.99	65.1977	1091.99	64.1813	1091.99	85.2057	1091.99	83.6577				25.4	27	25.4	77	25.4	194
	1092.48	65.3294	1092.48	64.2668	1092.48	85.0735	1092.48	83.6103				25.42	28	25.42	80	25.42	195
	1092.96	65.4653	1092.96	64.351	1092.96	84.9371	1092.96	83.5617				25.44	29	25.44	83	25.44	195
	1093.44	65.6049	1093.44	64.4348	1093.44	84.7966	1093.44	83.5121				25.46	29	25.46	87	25.46	195
	1093.92	65.7493	1093.92	64.5203	1093.92	84.6527	1093.92	83.4625				25.48	28	25.48	90	25.48	194
	1094.4	65.9012	1094.4	64.6102	1094.4	84.5075	1094.4	83.4148				25.5	27	25.5	92	25.5	193
	1094.89	66.0641	1094.89	64.7078	1094.89	84.3636	1094.89	83.3711				25.52	26	25.52	94	25.52	191
	1095.37	66.242	1095.37	64.8155	1095.37	84.225	1095.37	83.3334				25.54	25	25.54	95	25.54	188
	1095.85	66.4378	1095.85	64.9342	1095.85	84.0957	1095.85	83.3034				25.56	25	25.56	95	25.56	185
	1096.33	66.6528	1096.33	65.0633	1096.33	83.98	1096.33	83.2815				25.58	25	25.58	94	25.58	182
	1096.82	66.8874	1096.82	65.2012	1096.82	83.8814	1096.82	83.2678				25.6	25	25.6	93	25.6	178
	1097.3	67.1414	1097.3	65.3465	1097.3	83.8034	1097.3	83.2618				25.62	25	25.62	91	25.62	175
	1097.78	67.4145	1097.78	65.4988	1097.78	83.7491	1097.78	83.2633				25.64	25	25.64	89	25.64	172
	1098.26	67.7063	1098.26	65.6588	1098.26	83.7213	1098.26	83.2726				25.66	25	25.66	88	25.66	170
	1098.74	68.016	1098.74	65.8283	1098.74	83.7222	1098.74	83.2903				25.68	25	25.68	87	25.68	169
	1099.23	68.3422	1099.23	66.0085	1099.23	83.7528	1099.23	83.3169				25.7	26	25.7	87	25.7	169
	1099.71	68.6819	1099.71	66.1996	1099.71	83.8128	1099.71	83.3525				25.72	27	25.72	88	25.72	169
	1100.19	69.0315	1100.19	66.4004	1100.19	83.9005	1100.19	83.3969				25.74	29	25.74	89	25.74	170
	1100.67	69.3872	1100.67	66.6087	1100.67	84.0128	1100.67	83.4492				25.76	31	25.76	90	25.76	171
	1101.15	69.7458	1101.15	66.8221	1101.15	84.1463	1101.15	83.5083				25.78	32	25.78	92	25.78	172
	1101.64	70.1058	1101.64	67.0395	1101.64	84.2977	1101.64	83.5736				25.8	32	25.8	94	25.8	173
	1102.12	70.4669	1102.12	67.2605	1102.12	84.4639	1102.12	83.6448				25.82	32	25.82	97	25.82	173
	1102.6	70.8294	1102.6	67.4859	1102.6	84.6425	1102.6	83.7215				25.84	31	25.84	99	25.84	174
	1103.08	71.1932	1103.08	67.7165	1103.08	84.8309	1103.08	83.8034				25.86	30	25.86	101	25.86	174
	1103.57	71.5568	1103.57	67.952	1103.57	85.0259	1103.57	83.8894				25.88	29	25.88	102	25.88	174
	1104.05	71.9178	1104.05	68.1914	1104.05	85.224	1104.05	83.9778				25.9	29	25.9	103	25.9	174
	1104.53	72.2725	1104.53	68.4327	1104.53	85.4215	1104.53	84.067				25.92	29	25.92	103	25.92	173
	1105.01	72.6174	1105.01	68.6741	1105.01	85.6147	1105.01	84.1553				25.94	30	25.94	103	25.94	172
	1105.49	72.9497	1105.49	68.9146	1105.49	85.8007	1105.49	84.2419				25.96	30	25.96	102	25.96	171
	1105.98	73.2679	1105.98	69.1544	1105.98	85.9781	1105.98	84.3267				25.98	31	25.98	102	25.98	169
	1106.46	73.5712	1106.46	69.3942	1106.46	86.1459	1106.46	84.4104				26	31	26	102	26	168
	1106.94	73.859	1106.94	69.6348	1106.94	86.3042	1106.94	84.4936				26.02	31	26.02	103	26.02	166
	1107.42	74.1308	1107.42	69.8757	1107.42	86.4526	1107.42	84.5768				26.04	31	26.04	105	26.04	165
	1107.9	74.3859	1107.9	70.1157	1107.9	86.5908	1107.9	84.6598				26.06	32	26.06	107	26.06	165
	1108.39	74.6234	1108.39	70.3528	1108.39	86.7182	1108.39	84.7419				26.08	34	26.08	110	26.08	165
	1108.87	74.8433	1108.87	70.5856	1108.87	86.8341	1108.87	84.8225				26.1	36	26.1	114	26.1	166
	1109.35	75.0468	1109.35	70.814	1109.35	86.9389	1109.35	84.9012				26.12	38	26.12	118	26.12	167
	1109.83	75.2361	1109.83	71.0393	1109.83	87.0339	1109.83	84.9782				26.14	40	26.14	123	26.14	169
	1110.32	75.4144	1110.32	71.264	1110.32	87.1214	1110.32	85.0543				26.16	41	26.16	128	26.16	171
	1110.8	75.5849	1110.8	71.4907	1110.8	87.2044	1110.8	85.1302				26.18	41	26.18	133	26.18	173
	1111.28	75.7498	1111.28	71.7209	1111.28	87.2856	1111.28	85.2065				26.2	41	26.2	137	26.2	176
	1111.76	75.9103	1111.76	71.9543	1111.76	87.3668	1111.76	85.2834				26.22	40	26.22	141	26.22	179
	1112.24	76.0658	1112.24	72.1889	1112.24	87.4487	1112.24	85.3604				26.24	39	26.24	145	26.24	183
	1112.72	76.2153	1112.72	72.4221	1112.72	87.5305	1112.72	85.4368				26.26	38	26.26	148	26.26	188
	1113.21	76.357	1113.21	72.651	1113.21	87.6105	1113.21	85.5121				26.28	38	26.28	151	26.28	195
	1113.69	76.4895	1113.69	72.8736	1113.69	87.6871	1113.69	85.5857				26.3	39	26.3	154	26.3	203
	1114.17	76.6121	1114.17	73.0893	1114.17	87.7585	1114.17	85.6574				26.32	40	26.32	158	26.32	212
	1114.65	76.7249	1114.65	73.2981	1114.65	87.8238	1114.65	85.7275				26.34	41	26.34	162	26.34	223
	1115.14	76.8291	1115.14	73.5006	1115.14	87.8827	1115.14	85.7961				26.36	43	26.36	168	26.36	236
	1115.62	76.9265	1115.62	73.6979	1115.62	87.9353	1115.62	85.8636				26.38	44	26.38	174	26.38	249
	1116.1	77.02	1116.1	73.8906	1116.1	87.9823	1116.1	85.9307				26.4	45	26.4	182	26.4	264
	1116.58	77.1125	1116.58	74.0796	1116.58	88.0244	1116.58	85.9979				26.42	46	26.42	191	26.42	279
	1117.06	77.2068	1117.06	74.266	1117.06	88.0626	1117.06	86.0658				26.44	47	26.44	201	26.44	295
	1117.55	77.3053	1117.55	74.4506	1117.55	88.0977	1117.55	86.1348				26.46	48	26.46	212	26.46	310
	1118.03	77.4095	1118.03	74.6345	1118.03	88.1304	1118.03	86.205				26.48	50	26.48	223	26.48	324
	1118.51	77.5197	1118.51	74.8178	1118.51	88.161	1118.51	86.2759				26.5	51	26.5	234	26.5	336
	1118.99	77.6354	1118.99	75.0003	1118.99	88.1895	1118.99	86.3463				26.52	52	26.52	245	26.52	346
	1119.47	77.7559	1119.47	75.181	1119.47	88.2155	1119.47	86.415				26.54	53	26.54	255	26.54	354
	1119.96	77.8805	1119.96	75.3587	1119.96	88.2383	1119.96	86.4807				26.56	54	26.56	263	26.56	360
	1120.44	78.0096	1120.44	75.5322	1120.44	88.2569	1120.44	86.5429				26.58	54	26.58	270	26.58	362
	1120.92	78.1436	1120.92	75.7009	1120.92	88.2708	1120.92	86.6012				26.6	55	26.6	274	26.6	362
	1121.4	78.2835	1121.4	75.8647	1121.4	88.2798	1121.4	86.6561				26.62	56	26.62	276	26.62	359
	1121.88	78.4297	1121.88	76.024	1121.88	88.2841	1121.88	86.7079				26.64	58	26.64	276	26.64	353
	1122.37	78.5819	1122.37	76.1789	1122.37	88.2843	1122.37	86.7567				26.66	59	26.66	273	26.66	345
	1122.85	78.7387	1122.85	76.3294	1122.85	88.2809	1122.85	86.802				26.68	60	26.68	267	26.68	335
	1123.33	78.8984	1123.33	76.475	1123.33	88.2747	1123.33	86.8433				26.7	61	26.7	260	26.7	323
	1123.81	79.0598	1123.81	76.6152	1123.81	88.2661	1123.81	86.88				26.72	61	26.72	251	26.72	310
	1124.3	79.2222	1124.3	76.7497	1124.3	88.2553	1124.3	86.912				26.74	60	26.74	241	26.74	297
	1124.78	79.3865	1124.78	76.8786	1124.78	88.2425	1124.78	86.9401				26.76	60	26.76	230	26.76	284
	1125.26	79.5541	1125.26	77.0025	1125.26	88.2281	1125.26	86.9659				26.78	60	26.78	220	26.78	272
	1125.74	79.7268	1125.74	77.122	1125.74	88.2125	1125.74	86.9909				26.8	60	26.8	210	26.8	260
	1126.22	79.9061	1126.22	77.2375	1126.22	88.1963	1126.22	87.0166				26.82	61	26.82	200	26.82	250
	1126.71	80.0924	1126.71	77.3491	1126.71	88.1802	1126.71	87.0435				26.84	62	26.84	192	26.84	241
	1127.19	80.2856	1127.19	77.4563	1127.19	88.1647	1127.19	87.0711				26.86	63	26.86	185	26.86	234
	1127.67	80.485	1127.67	77.559	1127.67	88.1501	1127.67	87.0984				26.88	64	26.88	180	26.88	227
	1128.15	80.6898	1128.15	77.6575	1128.15	88.1363	1128.15	87.124				26.9	64	26.9	176	26.9	222
	1128.63	80.8995	1128.63	77.7525	1128.63	88.1229	1128.63	87.147				26.92	64	26.92	173	26.92	218
	1129.12	81.1139	1129.12	77.8453	1129.12	88.1091	1129.12	87.1668				26.94	63	26.94	171	26.94	214
	1129.6	81.3325	1129.6	77.937	1129.6	88.0937	1129.6	87.1834				26.96	62	26.96	171	26.96	210
	1130.08	81.5546	1130.08	78.0281	1130.08	88.0753	1130.08	87.1971				26.98	62	26.98	171	26.98	207
	1130.56	81.779	1130.56	78.1183	1130.56	88.0526	1130.56	87.2084				27	63	27	172	27	204
	1131.05	82.0045	1131.05	78.2064	1131.05	88.0246	1131.05	87.2174				27.02	64	27.02	174	27.02	200
	1131.53	82.2296	1131.53	78.2912	1131.53	87.9911	1131.53	87.2246				27.04	66	27.04	177	27.04	197
	1132.01	82.454	1132.01	78.3721	1132.01	87.9526	1132.01	87.2304				27.06	67	27.06	180	27.06	194
	1132.49	82.677	1132.49	78.4493	1132.49	87.9105	1132.49	87.2357				27.08	68	27.08	184	27.08	191
	1132.97	82.8988	1132.97	78.5239	1132.97	87.8665	1132.97	87.2417				27.1	68	27.1	189	27.1	189
	1133.46	83.1186	1133.46	78.5971	1133.46	87.8223	1133.46	87.2493				27.12	67	27.12	194	27.12	187
	1133.94	83.3348	1133.94	78.6703	1133.94	87.7788	1133.94	87.2594				27.14	65	27.14	198	27.14	186
	1134.42	83.5451	1134.42	78.7435	1134.42	87.736	1134.42	87.2724				27.16	63	27.16	203	27.16	185
	1134.9	83.7461	1134.9	78.816	1134.9	87.6928	1134.9	87.2878				27.18	61	27.18	207	27.18	184
	1135.38	83.9345	1135.38	78.8863	1135.38	87.6474	1135.38	87.3051				27.2	60	27.2	210	27.2	183
	1135.87	84.1077	1135.87	78.9528	1135.87	87.5979	1135.87	87.3237				27.22	60	27.22	213	27.22	182
	1136.35	84.2641	1136.35	79.0142	1136.35	87.5429	1136.35	87.3432				27.24	60	27.24	215	27.24	181
	1136.83	84.4032	1136.83	79.07	1136.83	87.4819	1136.83	87.364				27.26	60	27.26	216	27.26	179
	1137.31	84.5252	1137.31	79.12	1137.31	87.4151	1137.31	87.3866				27.28	60	27.28	217	27.28	177
	1137.8	84.6307	1137.8	79.1645	1137.8	87.3433	1137.8	87.4114				27.3	60	27.3	217	27.3	175
	1138.28	84.7196	1138.28	79.2037	1138.28	87.2675	1138.28	87.4386				27.32	60	27.32	218	27.32	172
	1138.76	84.792	1138.76	79.2381	1138.76	87.1885	1138.76	87.468				27.34	59	27.34	218	27.34	170
	1139.24	84.847	1139.24	79.2681	1139.24	87.1068	1139.24	87.4989				27.36	58	27.36	218	27.36	167
	1139.72	84.8843	1139.72	79.2945	1139.72	87.0229	1139.72	87.5308				27.38	57	27.38	219	27.38	165
	1140.21	84.9038	1140.21	79.3187	1140.21	86.9376	1140.21	87.5637				27.4	56	27.4	219	27.4	163
	1140.69	84.9058	1140.69	79.3427	1140.69	86.8517	1140.69	87.5983				27.42	54	27.42	220	27.42	161
	1141.17	84.8915	1141.17	79.3684	1141.17	86.7669	1141.17	87.6357				27.44	53	27.44	221	27.44	160
	1141.65	84.8623	1141.65	79.3969	1141.65	86.6852	1141.65	87.6772				27.46	51	27.46	222	27.46	159
	1142.13	84.8197	1142.13	79.4294	1142.13	86.6093	1142.13	87.7241				27.48	49	27.48	224	27.48	159
	1142.62	84.7653	1142.62	79.4661	1142.62	86.5417	1142.62	87.7771				27.5	48	27.5	226	27.5	160
	1143.1	84.7005	1143.1	79.5071	1143.1	86.4853	1143.1	87.8364				27.52	48	27.52	228	27.52	161
	1143.58	84.6271	1143.58	79.5527	1143.58	86.4428	1143.58	87.9017				27.54	48	27.54	231	27.54	162
	1144.06	84.547	1144.06	79.6039	1144.06	86.4167	1144.06	87.973				27.56	49	27.56	233	27.56	164
	1144.55	84.4628	1144.55	79.6618	1144.55	86.4091	1144.55	88.0502				27.58	50	27.58	235	27.58	165
	1145.03	84.3774	1145.03	79.7278	1145.03	86.4212	1145.03	88.1335				27.6	51	27.6	236	27.6	166
	1145.51	84.2936	1145.51	79.8027	1145.51	86.4529	1145.51	88.2232				27.62	51	27.62	236	27.62	167
	1145.99	84.2144	1145.99	79.8867	1145.99	86.5028	1145.99	88.319				27.64	50	27.64	236	27.64	168
	1146.47	84.1426	1146.47	79.9794	1146.47	86.5683	1146.47	88.4204				27.66	49	27.66	234	27.66	168
	1146.96	84.0805	1146.96	80.0802	1146.96	86.6459	1146.96	88.526				27.68	48	27.68	231	27.68	169
	1147.44	84.0304	1147.44	80.1885	1147.44	86.7318	1147.44	88.6345				27.7	46	27.7	227	27.7	169
	1147.92	83.9944	1147.92	80.3041	1147.92	86.8221	1147.92	88.7441				27.72	44	27.72	223	27.72	169
	1148.4	83.9739	1148.4	80.4268	1148.4	86.9136	1148.4	88.8537				27.74	43	27.74	217	27.74	169
	1148.88	83.9702	1148.88	80.5567	1148.88	87.0033	1148.88	88.9627				27.76	41	27.76	212	27.76	169
	1149.37	83.9836	1149.37	80.6933	1149.37	87.0892	1149.37	89.0707				27.78	39	27.78	206	27.78	168
	1149.85	84.014	1149.85	80.8361	1149.85	87.1692	1149.85	89.1781				27.8	38	27.8	200	27.8	167
	1150.33	84.0608	1150.33	80.9839	1150.33	87.2418	1150.33	89.2853				27.82	36	27.82	195	27.82	165
	1150.81	84.1232	1150.81	81.136	1150.81	87.3061	1150.81	89.3924				27.84	35	27.84	191	27.84	162
	1151.3	84.2006	1151.3	81.2922	1151.3	87.3615	1151.3	89.4991				27.86	34	27.86	187	27.86	159
	1151.78	84.2929	1151.78	81.4532	1151.78	87.4083	1151.78	89.6049				27.88	34	27.88	184	27.88	155
	1152.26	84.4	1152.26	81.6203	1152.26	87.4476	1152.26	89.709				27.9	34	27.9	181	27.9	151
	1152.74	84.5226	1152.74	81.7947	1152.74	87.4809	1152.74	89.8106				27.92	34	27.92	178	27.92	148
	1153.22	84.6607	1153.22	81.9773	1153.22	87.51	1153.22	89.9093				27.94	33	27.94	176	27.94	145
	1153.7	84.8144	1153.7	82.1685	1153.7	87.5364	1153.7	90.0051				27.96	33	27.96	174	27.96	143
	1154.19	84.9831	1154.19	82.3676	1154.19	87.5615	1154.19	90.0985				27.98	32	27.98	171	27.98	142
	1154.67	85.1655	1154.67	82.574	1154.67	87.586	1154.67	90.1902				28	32	28	169	28	142
	1155.15	85.3599	1155.15	82.7864	1155.15	87.6101	1155.15	90.2811				28.02	31	28.02	166	28.02	142
	1155.63	85.5638	1155.63	83.004	1155.63	87.6335	1155.63	90.3717				28.04	29	28.04	163	28.04	143
	1156.12	85.7743	1156.12	83.2256	1156.12	87.6556	1156.12	90.4622				28.06	27	28.06	161	28.06	145
	1156.6	85.9883	1156.6	83.4498	1156.6	87.6758	1156.6	90.552				28.08	25	28.08	158	28.08	146
	1157.08	86.2025	1157.08	83.6745	1157.08	87.6932	1157.08	90.6401				28.1	23	28.1	156	28.1	148
	1157.56	86.4141	1157.56	83.8972	1157.56	87.7069	1157.56	90.7252				28.12	22	28.12	155	28.12	149
	1158.04	86.6207	1158.04	84.115	1158.04	87.7162	1158.04	90.8061				28.14	22	28.14	154	28.14	149
	1158.53	86.8208	1158.53	84.3256	1158.53	87.7209	1158.53	90.8818				28.16	22	28.16	154	28.16	149
	1159.01	87.0136	1159.01	84.5271	1159.01	87.7209	1159.01	90.9519				28.18	22	28.18	155	28.18	148
	1159.49	87.1989	1159.49	84.7188	1159.49	87.7163	1159.49	91.0164				28.2	22	28.2	156	28.2	146
	1159.97	87.377	1159.97	84.9009	1159.97	87.7073	1159.97	91.0758				28.22	22	28.22	157	28.22	144
	1160.45	87.5484	1160.45	85.0742	1160.45	87.6941	1160.45	91.131				28.24	22	28.24	158	28.24	141
	1160.94	87.7139	1160.94	85.2394	1160.94	87.6762	1160.94	91.1829				28.26	22	28.26	158	28.26	138
	1161.42	87.874	1161.42	85.3974	1161.42	87.6532	1161.42	91.2322				28.28	21	28.28	158	28.28	136
	1161.9	88.0294	1161.9	85.5487	1161.9	87.6245	1161.9	91.2794				28.3	21	28.3	157	28.3	134
	1162.38	88.1808	1162.38	85.694	1162.38	87.5896	1162.38	91.3248				28.32	21	28.32	156	28.32	133
	1162.87	88.3281	1162.87	85.8336	1162.87	87.5489	1162.87	91.3678				28.34	20	28.34	154	28.34	133
	1163.35	88.4714	1163.35	85.9681	1163.35	87.5032	1163.35	91.408				28.36	20	28.36	152	28.36	133
	1163.83	88.6097	1163.83	86.0977	1163.83	87.4537	1163.83	91.4441				28.38	19	28.38	150	28.38	133
	1164.31	88.7419	1164.31	86.2222	1164.31	87.4014	1164.31	91.475				28.4	18	28.4	148	28.4	134
	1164.79	88.8669	1164.79	86.3407	1164.79	87.3468	1164.79	91.4995				28.42	18	28.42	146	28.42	134
	1165.28	88.9839	1165.28	86.4518	1165.28	87.2891	1165.28	91.5166				28.44	17	28.44	144	28.44	135
	1165.76	89.0927	1165.76	86.5537	1165.76	87.2264	1165.76	91.5256				28.46	17	28.46	142	28.46	135
	1166.24	89.194	1166.24	86.645	1166.24	87.1559	1166.24	91.5261				28.48	17	28.48	140	28.48	135
	1166.72	89.2891	1166.72	86.7246	1166.72	87.0744	1166.72	91.518				28.5	17	28.5	137	28.5	134
	1167.2	89.3793	1167.2	86.7919	1167.2	86.9785	1167.2	91.5009				28.52	17	28.52	134	28.52	134
	1167.69	89.4657	1167.69	86.8465	1167.69	86.8653	1167.69	91.4744				28.54	18	28.54	131	28.54	133
	1168.17	89.5489	1168.17	86.8882	1168.17	86.7319	1168.17	91.4377				28.56	19	28.56	127	28.56	133
	1168.65	89.6288	1168.65	86.916	1168.65	86.5759	1168.65	91.3896				28.58	20	28.58	124	28.58	133
	1169.13	89.7054	1169.13	86.9288	1169.13	86.3949	1169.13	91.3286				28.6	20	28.6	121	28.6	133
	1169.62	89.7787	1169.62	86.9254	1169.62	86.1865	1169.62	91.2535				28.62	20	28.62	119	28.62	134
	1170.1	89.849	1170.1	86.9048	1170.1	85.9494	1170.1	91.1634				28.64	19	28.64	118	28.64	135
	1170.58	89.9174	1170.58	86.8672	1170.58	85.6839	1170.58	91.0587				28.66	18	28.66	118	28.66	135
	1171.06	89.9847	1171.06	86.8145	1171.06	85.3928	1171.06	90.941				28.68	16	28.68	119	28.68	136
	1171.54	90.0521	1171.54	86.7496	1171.54	85.0826	1171.54	90.8133				28.7	15	28.7	121	28.7	136
	1172.03	90.1198	1172.03	86.6767	1172.03	84.763	1172.03	90.6805				28.72	14	28.72	123	28.72	135
	1172.51	90.1879	1172.51	86.601	1172.51	84.4476	1172.51	90.5488				28.74	14	28.74	125	28.74	134
	1172.99	90.2558	1172.99	86.5275	1172.99	84.1516	1172.99	90.4248				28.76	14	28.76	128	28.76	133
	1173.47	90.3232	1173.47	86.4613	1173.47	83.8906	1173.47	90.3152				28.78	15	28.78	131	28.78	132
	1173.95	90.3898	1173.95	86.4072	1173.95	83.6791	1173.95	90.2261				28.8	15	28.8	133	28.8	130
	1174.44	90.4557	1174.44	86.3688	1174.44	83.5278	1174.44	90.1618				28.82	16	28.82	136	28.82	129
	1174.92	90.5215	1174.92	86.3494	1174.92	83.4427	1174.92	90.1245				28.84	16	28.84	138	28.84	128
	1175.4	90.5875	1175.4	86.3505	1175.4	83.4245	1175.4	90.114				28.86	17	28.86	140	28.86	127
	1175.88	90.6538	1175.88	86.3724	1175.88	83.4687	1175.88	90.1284				28.88	17	28.88	142	28.88	125
	1176.37	90.7201	1176.37	86.4133	1176.37	83.5666	1176.37	90.1642				28.9	18	28.9	144	28.9	124
	1176.85	90.7858	1176.85	86.4704	1176.85	83.7067	1176.85	90.2171				28.92	18	28.92	145	28.92	122
	1177.33	90.8499	1177.33	86.5404	1177.33	83.8782	1177.33	90.2831				28.94	18	28.94	146	28.94	121
	1177.81	90.9119	1177.81	86.6197	1177.81	84.0702	1177.81	90.3588				28.96	17	28.96	147	28.96	119
	1178.29	90.9712	1178.29	86.7054	1178.29	84.275	1178.29	90.4413				28.98	16	28.98	147	28.98	118
	1178.78	91.0277	1178.78	86.7959	1178.78	84.4871	1178.78	90.5284				29	14	29	147	29	117
	1179.26	91.0811	1179.26	86.8898	1179.26	84.7035	1179.26	90.6178				29.02	13	29.02	147	29.02	117
	1179.74	91.1309	1179.74	86.9863	1179.74	84.9218	1179.74	90.7075				29.04	12	29.04	146	29.04	117
	1180.22	91.1766	1180.22	87.0842	1180.22	85.1406	1180.22	90.7953				29.06	11	29.06	146	29.06	118
	1180.7	91.2171	1180.7	87.1817	1180.7	85.3577	1180.7	90.8789				29.08	11	29.08	145	29.08	118
	1181.19	91.2517	1181.19	87.2763	1181.19	85.5705	1181.19	90.9566				29.1	12	29.1	145	29.1	119
	1181.67	91.2796	1181.67	87.3653	1181.67	85.7762	1181.67	91.0272				29.12	13	29.12	145	29.12	119
	1182.15	91.3004	1182.15	87.4456	1182.15	85.9717	1182.15	91.0903				29.14	14	29.14	145	29.14	119
	1182.63	91.314	1182.63	87.5152	1182.63	86.1546	1182.63	91.1456				29.16	14	29.16	146	29.16	118
	1183.11	91.3203	1183.11	87.5726	1183.11	86.3232	1183.11	91.1937				29.18	15	29.18	147	29.18	116
	1183.6	91.3193	1183.6	87.6173	1183.6	86.4764	1183.6	91.2347				29.2	15	29.2	148	29.2	114
	1184.08	91.3109	1184.08	87.65	1184.08	86.6138	1184.08	91.269				29.22	15	29.22	149	29.22	111
	1184.56	91.2948	1184.56	87.6723	1184.56	86.7358	1184.56	91.2974				29.24	15	29.24	150	29.24	108
	1185.04	91.2711	1185.04	87.6872	1185.04	86.8434	1185.04	91.321				29.26	14	29.26	151	29.26	105
	1185.53	91.2399	1185.53	87.6985	1185.53	86.9375	1185.53	91.3414				29.28	13	29.28	152	29.28	102
	1186.01	91.2017	1186.01	87.7105	1186.01	87.0196	1186.01	91.3612				29.3	12	29.3	154	29.3	99
	1186.49	91.1573	1186.49	87.728	1186.49	87.0909	1186.49	91.3829				29.32	12	29.32	156	29.32	97
	1186.97	91.1074	1186.97	87.7544	1186.97	87.152	1186.97	91.4089				29.34	11	29.34	158	29.34	95
	1187.45	91.0524	1187.45	87.7919	1187.45	87.2031	1187.45	91.4406				29.36	10	29.36	160	29.36	94
	1187.94	90.9928	1187.94	87.841	1187.94	87.2436	1187.94	91.4787				29.38	10	29.38	163	29.38	93
	1188.42	90.9285	1188.42	87.9	1188.42	87.2731	1188.42	91.5226				29.4	10	29.4	165	29.4	93
	1188.9	90.8595	1188.9	87.9662	1188.9	87.2912	1188.9	91.5709				29.42	10	29.42	167	29.42	92
	1189.38	90.7862	1189.38	88.036	1189.38	87.2983	1189.38	91.6219				29.44	10	29.44	169	29.44	92
	1189.86	90.7086	1189.86	88.1061	1189.86	87.2953	1189.86	91.6737				29.46	11	29.46	171	29.46	91
	1190.35	90.6274	1190.35	88.1734	1190.35	87.2843	1190.35	91.7246				29.48	12	29.48	172	29.48	90
	1190.83	90.5433	1190.83	88.2353	1190.83	87.2667	1190.83	91.7727				29.5	13	29.5	173	29.5	90
	1191.31	90.4568	1191.31	88.2898	1191.31	87.2438	1191.31	91.8161				29.52	14	29.52	174	29.52	89
	1191.79	90.3685	1191.79	88.3346	1191.79	87.2155	1191.79	91.8531				29.54	14	29.54	175	29.54	89
	1192.28	90.2788	1192.28	88.368	1192.28	87.1809	1192.28	91.8816				29.56	14	29.56	176	29.56	90
	1192.76	90.1881	1192.76	88.3889	1192.76	87.1383	1192.76	91.9006				29.58	13	29.58	178	29.58	91
	1193.24	90.097	1193.24	88.3968	1193.24	87.0858	1193.24	91.9096				29.6	12	29.6	179	29.6	93
	1193.72	90.0061	1193.72	88.3925	1193.72	87.0225	1193.72	91.9091				29.62	12	29.62	181	29.62	96
	1194.2	89.916	1194.2	88.3777	1194.2	86.948	1194.2	91.9003				29.64	11	29.64	183	29.64	100
	1194.68	89.8274	1194.68	88.3545	1194.68	86.8631	1194.68	91.885				29.66	11	29.66	185	29.66	105
	1195.17	89.7404	1195.17	88.3246	1195.17	86.7688	1195.17	91.8645				29.68	11	29.68	187	29.68	112
	1195.65	89.6551	1195.65	88.2888	1195.65	86.6662	1195.65	91.8396				29.7	10	29.7	190	29.7	121
	1196.13	89.571	1196.13	88.2466	1196.13	86.5554	1196.13	91.8103				29.72	9	29.72	195	29.72	133
	1196.61	89.4881	1196.61	88.1968	1196.61	86.4363	1196.61	91.7758				29.74	8	29.74	201	29.74	148
	1197.1	89.4062	1197.1	88.1378	1197.1	86.308	1197.1	91.7353				29.76	7	29.76	209	29.76	167
	1197.58	89.3254	1197.58	88.0682	1197.58	86.17	1197.58	91.6879				29.78	7	29.78	222	29.78	190
	1198.06	89.2461	1198.06	87.9876	1198.06	86.0216	1198.06	91.6332				29.8	7	29.8	239	29.8	216
	1198.54	89.1681	1198.54	87.8966	1198.54	85.8626	1198.54	91.5712				29.82	8	29.82	261	29.82	247
	1199.02	89.0912	1199.02	87.7962	1199.02	85.693	1199.02	91.5022				29.84	8	29.84	289	29.84	281
	1199.51	89.0145	1199.51	87.6875	1199.51	85.5125	1199.51	91.4267				29.86	8	29.86	325	29.86	319
	1199.99	88.9369	1199.99	87.5715	1199.99	85.3207	1199.99	91.3448				29.88	8	29.88	368	29.88	361
	1200.47	88.8576	1200.47	87.4489	1200.47	85.1174	1200.47	91.2571				29.9	7	29.9	420	29.9	405
	1200.95	88.7761	1200.95	87.3203	1200.95	84.9029	1200.95	91.164				29.92	7	29.92	479	29.92	451
	1201.43	88.6926	1201.43	87.187	1201.43	84.679	1201.43	91.0668				29.94	7	29.94	547	29.94	497
	1201.92	88.6083	1201.92	87.051	1201.92	84.449	1201.92	90.9677				29.96	7	29.96	622	29.96	544
	1202.4	88.5242	1202.4	86.9153	1202.4	84.2181	1202.4	90.8694				29.98	7	29.98	703	29.98	589
	1202.88	88.4418	1202.88	86.7836	1202.88	83.9925	1202.88	90.7753				30	7	30	789	30	631
	1203.36	88.3618	1203.36	86.6598	1203.36	83.7786	1203.36	90.6887				30.02	7	30.02	879	30.02	668
	1203.85	88.2844	1203.85	86.5475	1203.85	83.5828	1203.85	90.6128				30.04	6	30.04	968	30.04	700
	1204.33	88.2093	1204.33	86.4499	1204.33	83.4112	1204.33	90.5502				30.06	5	30.06	1056	30.06	723
	1204.81	88.1358	1204.81	86.3688	1204.81	83.2689	1204.81	90.5026				30.08	4	30.08	1138	30.08	737
	1205.29	88.0632	1205.29	86.3055	1205.29	83.1614	1205.29	90.4714				30.1	4	30.1	1212	30.1	741
	1205.77	87.9904	1205.77	86.26	1205.77	83.0939	1205.77	90.4573				30.12	4	30.12	1272	30.12	735
	1206.26	87.9167	1206.26	86.2313	1206.26	83.0713	1206.26	90.4601				30.14	4	30.14	1317	30.14	719
	1206.74	87.841	1206.74	86.2172	1206.74	83.0975	1206.74	90.4786				30.16	5	30.16	1343	30.16	693
	1207.22	87.762	1207.22	86.2146	1207.22	83.1748	1207.22	90.5105				30.18	6	30.18	1348	30.18	658
	1207.7	87.6785	1207.7	86.2198	1207.7	83.303	1207.7	90.5528				30.2	7	30.2	1331	30.2	616
	1208.18	87.5895	1208.18	86.2287	1208.18	83.479	1208.18	90.6014				30.22	8	30.22	1293	30.22	569
	1208.67	87.4941	1208.67	86.2376	1208.67	83.6966	1208.67	90.6526				30.24	8	30.24	1235	30.24	519
	1209.15	87.3923	1209.15	86.2437	1209.15	83.9484	1209.15	90.7029				30.26	8	30.26	1160	30.26	468
	1209.63	87.2843	1209.63	86.2448	1209.63	84.2246	1209.63	90.7498				30.28	7	30.28	1071	30.28	418
	1210.11	87.1705	1210.11	86.2391	1210.11	84.5156	1210.11	90.7921				30.3	7	30.3	974	30.3	371
	1210.6	87.0513	1210.6	86.2256	1210.6	84.8119	1210.6	90.829				30.32	6	30.32	873	30.32	329
	1211.08	86.9266	1211.08	86.203	1211.08	85.1041	1211.08	90.861				30.34	6	30.34	773	30.34	292
	1211.56	86.7959	1211.56	86.1704	1211.56	85.3843	1211.56	90.8882				30.36	6	30.36	679	30.36	260
	1212.04	86.6586	1212.04	86.1272	1212.04	85.6461	1212.04	90.9108				30.38	5	30.38	593	30.38	235
	1212.52	86.5141	1212.52	86.0734	1212.52	85.8838	1212.52	90.9287				30.4	5	30.4	518	30.4	214
	1213.01	86.362	1213.01	86.0103	1213.01	86.0939	1213.01	90.9415				30.42	5	30.42	456	30.42	198
	1213.49	86.2023	1213.49	85.9394	1213.49	86.2745	1213.49	90.9486				30.44	5	30.44	406	30.44	187
	1213.97	86.0356	1213.97	85.8629	1213.97	86.4254	1213.97	90.9499				30.46	4	30.46	367	30.46	178
	1214.45	85.8624	1214.45	85.7825	1214.45	86.5478	1214.45	90.9451				30.48	4	30.48	340	30.48	171
	1214.93	85.6834	1214.93	85.699	1214.93	86.6441	1214.93	90.9347				30.5	3	30.5	321	30.5	165
	1215.42	85.4995	1215.42	85.6124	1215.42	86.7179	1215.42	90.9193				30.52	3	30.52	308	30.52	161
	1215.9	85.3115	1215.9	85.5217	1215.9	86.7726	1215.9	90.8997				30.54	3	30.54	300	30.54	156
	1216.38	85.1205	1216.38	85.4261	1216.38	86.8119	1216.38	90.8769				30.56	3	30.56	296	30.56	151
	1216.86	84.9276	1216.86	85.3247	1216.86	86.839	1216.86	90.8513				30.58	4	30.58	293	30.58	147
	1217.35	84.7342	1217.35	85.2172	1217.35	86.856	1217.35	90.8234				30.6	5	30.6	292	30.6	142
	1217.83	84.5411	1217.83	85.1041	1217.83	86.8646	1217.83	90.793				30.62	6	30.62	290	30.62	137
	1218.31	84.3489	1218.31	84.9858	1218.31	86.8655	1218.31	90.7594				30.64	6	30.64	288	30.64	132
	1218.79	84.1577	1218.79	84.8629	1218.79	86.859	1218.79	90.722				30.66	6	30.66	286	30.66	128
	1219.27	83.9675	1219.27	84.7361	1219.27	86.8455	1219.27	90.6801				30.68	6	30.68	284	30.68	124
	1219.76	83.7783	1219.76	84.6064	1219.76	86.8255	1219.76	90.6334				30.7	5	30.7	281	30.7	120
	1220.24	83.5909	1220.24	84.4756	1220.24	86.8001	1220.24	90.583				30.72	5	30.72	277	30.72	117
	1220.72	83.4065	1220.72	84.3466	1220.72	86.7706	1220.72	90.5305				30.74	5	30.74	274	30.74	114
	1221.2	83.2271	1221.2	84.2234	1221.2	86.7388	1221.2	90.4786				30.76	4	30.76	271	30.76	111
	1221.68	83.0545	1221.68	84.1102	1221.68	86.706	1221.68	90.4304				30.78	4	30.78	268	30.78	108
	1222.17	82.8897	1222.17	84.0111	1222.17	86.6732	1222.17	90.389				30.8	4	30.8	266	30.8	104
	1222.65	82.7332	1222.65	83.9288	1222.65	86.6406	1222.65	90.3567				30.82	4	30.82	265	30.82	101
	1223.13	82.5838	1223.13	83.8641	1223.13	86.6079	1223.13	90.3348				30.84	4	30.84	264	30.84	97
	1223.61	82.4399	1223.61	83.816	1223.61	86.5747	1223.61	90.3233				30.86	4	30.86	264	30.86	93
	1224.09	82.2992	1224.09	83.7819	1224.09	86.5406	1224.09	90.3211				30.88	5	30.88	263	30.88	90
	1224.58	82.1597	1224.58	83.7582	1224.58	86.5055	1224.58	90.326				30.9	5	30.9	263	30.9	87
	1225.06	82.0195	1225.06	83.7408	1225.06	86.4701	1225.06	90.3354				30.92	5	30.92	262	30.92	84
	1225.54	81.877	1225.54	83.7262	1225.54	86.435	1225.54	90.3466				30.94	5	30.94	261	30.94	82
	1226.02	81.731	1226.02	83.7109	1226.02	86.401	1226.02	90.3573				30.96	4	30.96	259	30.96	81
	1226.51	81.5804	1226.51	83.6919	1226.51	86.3684	1226.51	90.3652				30.98	3	30.98	258	30.98	81
	1226.99	81.4245	1226.99	83.6671	1226.99	86.3368	1226.99	90.3691				31	2	31	256	31	82
	1227.47	81.2629	1227.47	83.6349	1227.47	86.3058	1227.47	90.368				31.02	1	31.02	254	31.02	83
	1227.95	81.0961	1227.95	83.5945	1227.95	86.2744	1227.95	90.3616				31.04	1	31.04	253	31.04	85
	1228.43	80.9249	1228.43	83.546	1228.43	86.2421	1228.43	90.3498				31.06	1	31.06	252	31.06	87
	1228.91	80.7507	1228.91	83.4902	1228.91	86.2088	1228.91	90.3327				31.08	2	31.08	252	31.08	89
	1229.4	80.5753	1229.4	83.4283	1229.4	86.1749	1229.4	90.3107				31.1	3	31.1	252	31.1	92
	1229.88	80.3997	1229.88	83.3614	1229.88	86.1414	1229.88	90.2839				31.12	4	31.12	253	31.12	94
	1230.36	80.2252	1230.36	83.291	1230.36	86.1092	1230.36	90.2529				31.14	5	31.14	254	31.14	96
	1230.84	80.0524	1230.84	83.2184	1230.84	86.0796	1230.84	90.2182				31.16	5	31.16	254	31.16	97
	1231.33	79.8819	1231.33	83.1446	1231.33	86.0532	1231.33	90.1808				31.18	5	31.18	254	31.18	97
	1231.81	79.715	1231.81	83.0711	1231.81	86.0304	1231.81	90.142				31.2	5	31.2	254	31.2	97
	1232.29	79.5529	1232.29	82.9991	1232.29	86.0113	1232.29	90.103				31.22	4	31.22	253	31.22	96
	1232.77	79.3974	1232.77	82.9299	1232.77	85.9951	1232.77	90.0649				31.24	4	31.24	251	31.24	94
	1233.25	79.2501	1233.25	82.864	1233.25	85.9806	1233.25	90.0286				31.26	4	31.26	249	31.26	92
	1233.74	79.1121	1233.74	82.8012	1233.74	85.9663	1233.74	89.9939				31.28	4	31.28	246	31.28	89
	1234.22	78.9838	1234.22	82.7406	1234.22	85.9506	1234.22	89.9603				31.3	5	31.3	242	31.3	87
	1234.7	78.8649	1234.7	82.6808	1234.7	85.932	1234.7	89.9264				31.32	5	31.32	238	31.32	84
	1235.18	78.7552	1235.18	82.6206	1235.18	85.9098	1235.18	89.8913				31.34	5	31.34	233	31.34	82
	1235.66	78.6547	1235.66	82.559	1235.66	85.8839	1235.66	89.854				31.36	5	31.36	228	31.36	80
	1236.15	78.5636	1236.15	82.4955	1236.15	85.855	1236.15	89.8143				31.38	4	31.38	223	31.38	79
	1236.63	78.4825	1236.63	82.4301	1236.63	85.8244	1236.63	89.7722				31.4	4	31.4	218	31.4	78
	1237.11	78.4118	1237.11	82.3628	1237.11	85.7932	1237.11	89.7283				31.42	3	31.42	214	31.42	78
	1237.59	78.3518	1237.59	82.293	1237.59	85.7623	1237.59	89.6829				31.44	3	31.44	210	31.44	77
	1238.08	78.3019	1238.08	82.2203	1238.08	85.732	1238.08	89.6363				31.46	3	31.46	207	31.46	76
	1238.56	78.2615	1238.56	82.144	1238.56	85.702	1238.56	89.5885				31.48	3	31.48	204	31.48	74
	1239.04	78.2301	1239.04	82.0639	1239.04	85.6719	1239.04	89.5392				31.5	4	31.5	201	31.5	72
	1239.52	78.2076	1239.52	81.981	1239.52	85.641	1239.52	89.4883				31.52	4	31.52	198	31.52	70
	1240	78.1946	1240	81.8969	1240	85.6091	1240	89.4356				31.54	4	31.54	195	31.54	67
	1240.49	78.192	1240.49	81.8136	1240.49	85.5762	1240.49	89.3815				31.56	3	31.56	192	31.56	65
	1240.97	78.2004	1240.97	81.7326	1240.97	85.5423	1240.97	89.326				31.58	3	31.58	188	31.58	63
	1241.45	78.2198	1241.45	81.6544	1241.45	85.5074	1241.45	89.2697				31.6	2	31.6	185	31.6	62
	1241.93	78.2495	1241.93	81.5784	1241.93	85.4719	1241.93	89.2132				31.62	2	31.62	181	31.62	62
	1242.41	78.2882	1242.41	81.5032	1242.41	85.4357	1242.41	89.1572				31.64	2	31.64	177	31.64	63
	1242.9	78.3342	1242.9	81.4274	1242.9	85.3991	1242.9	89.1025				31.66	2	31.66	173	31.66	65
	1243.38	78.3862	1243.38	81.3503	1243.38	85.3627	1243.38	89.0501				31.68	3	31.68	170	31.68	68
	1243.86	78.4432	1243.86	81.2725	1243.86	85.3267	1243.86	89.0012				31.7	3	31.7	166	31.7	72
	1244.34	78.5044	1244.34	81.1953	1244.34	85.2912	1244.34	88.9564				31.72	3	31.72	163	31.72	76
	1244.83	78.5695	1244.83	81.1199	1244.83	85.2559	1244.83	88.916				31.74	2	31.74	160	31.74	80
	1245.31	78.6377	1245.31	81.0472	1245.31	85.2196	1245.31	88.8795				31.76	2	31.76	157	31.76	83
	1245.79	78.7083	1245.79	80.9772	1245.79	85.1806	1245.79	88.8461				31.78	1	31.78	154	31.78	85
	1246.27	78.7805	1246.27	80.909	1246.27	85.1376	1246.27	88.8147				31.8	1	31.8	151	31.8	86
	1246.75	78.8543	1246.75	80.842	1246.75	85.0898	1246.75	88.7848				31.82	1	31.82	149	31.82	86
	1247.24	78.9301	1247.24	80.7761	1247.24	85.0375	1247.24	88.7563				31.84	2	31.84	147	31.84	85
	1247.72	79.0087	1247.72	80.7123	1247.72	84.9821	1247.72	88.7301				31.86	3	31.86	146	31.86	82
	1248.2	79.0913	1248.2	80.6526	1248.2	84.9258	1248.2	88.7074				31.88	3	31.88	145	31.88	80
	1248.68	79.1783	1248.68	80.5991	1248.68	84.8706	1248.68	88.6895				31.9	4	31.9	145	31.9	77
	1249.16	79.2696	1249.16	80.5529	1249.16	84.8181	1249.16	88.6772				31.92	4	31.92	146	31.92	73
	1249.65	79.3639	1249.65	80.514	1249.65	84.7687	1249.65	88.6704				31.94	4	31.94	148	31.94	70
	1250.13	79.4592	1250.13	80.4809	1250.13	84.7221	1250.13	88.6686				31.96	4	31.96	150	31.96	68
	1250.61	79.5538	1250.61	80.4516	1250.61	84.6778	1250.61	88.6708				31.98	3	31.98	153	31.98	66
	1251.09	79.646	1251.09	80.4239	1251.09	84.6352	1251.09	88.676				32	3	32	155	32	65
	1251.58	79.7352	1251.58	80.3963	1251.58	84.5947	1251.58	88.6837				32.02	2	32.02	158	32.02	65
	1252.06	79.8211	1252.06	80.368	1252.06	84.557	1252.06	88.6938				32.04	2	32.04	160	32.04	66
	1252.54	79.904	1252.54	80.3386	1252.54	84.5232	1252.54	88.7062				32.06	2	32.06	161	32.06	67
	1253.02	79.9839	1253.02	80.3075	1253.02	84.494	1253.02	88.721				32.08	2	32.08	162	32.08	69
	1253.5	80.0607	1253.5	80.2742	1253.5	84.4694	1253.5	88.7378				32.1	2	32.1	162	32.1	71
	1253.98	80.1341	1253.98	80.2378	1253.98	84.4492	1253.98	88.7564				32.12	2	32.12	162	32.12	73
	1254.47	80.2042	1254.47	80.198	1254.47	84.4326	1254.47	88.7761				32.14	3	32.14	161	32.14	74
	1254.95	80.2712	1254.95	80.1556	1254.95	84.4194	1254.95	88.7964				32.16	3	32.16	160	32.16	76
	1255.43	80.3359	1255.43	80.1124	1255.43	84.4094	1255.43	88.8171				32.18	3	32.18	158	32.18	78
	1255.91	80.3992	1255.91	80.0711	1255.91	84.403	1255.91	88.8379				32.2	3	32.2	156	32.2	79
	1256.4	80.4621	1256.4	80.0348	1256.4	84.4009	1256.4	88.8586				32.22	3	32.22	153	32.22	81
	1256.88	80.5254	1256.88	80.0059	1256.88	84.4034	1256.88	88.8788				32.24	3	32.24	151	32.24	83
	1257.36	80.5896	1257.36	79.9862	1257.36	84.4104	1257.36	88.8981				32.26	2	32.26	148	32.26	85
	1257.84	80.6551	1257.84	79.9769	1257.84	84.4221	1257.84	88.9161				32.28	2	32.28	146	32.28	86
	1258.32	80.7227	1258.32	79.9791	1258.32	84.4383	1258.32	88.9332				32.3	2	32.3	144	32.3	87
	1258.81	80.7935	1258.81	79.9946	1258.81	84.4597	1258.81	88.9501				32.32	2	32.32	143	32.32	87
	1259.29	80.8691	1259.29	80.0261	1259.29	84.4869	1259.29	88.9683				32.34	3	32.34	142	32.34	87
	1259.77	80.9515	1259.77	80.077	1259.77	84.5207	1259.77	88.9895				32.36	3	32.36	142	32.36	87
	1260.25	81.0421	1260.25	80.1499	1260.25	84.5609	1260.25	89.0148				32.38	4	32.38	142	32.38	87
	1260.73	81.142	1260.73	80.2466	1260.73	84.6063	1260.73	89.0448				32.4	4	32.4	143	32.4	86
	1261.22	81.2514	1261.22	80.3672	1261.22	84.6544	1261.22	89.0786				32.42	4	32.42	144	32.42	85
	1261.7	81.37	1261.7	80.5098	1261.7	84.7018	1261.7	89.1148				32.44	3	32.44	145	32.44	84
	1262.18	81.497	1262.18	80.6718	1262.18	84.745	1262.18	89.1512				32.46	3	32.46	146	32.46	82
	1262.66	81.6317	1262.66	80.8503	1262.66	84.7815	1262.66	89.1862				32.48	2	32.48	146	32.48	80
	1263.15	81.7732	1263.15	81.0428	1263.15	84.8097	1263.15	89.2186				32.5	2	32.5	146	32.5	77
	1263.63	81.9208	1263.63	81.2466	1263.63	84.8294	1263.63	89.2479				32.52	2	32.52	145	32.52	74
	1264.11	82.0733	1264.11	81.4591	1264.11	84.8413	1264.11	89.2741				32.54	2	32.54	143	32.54	71
	1264.59	82.2297	1264.59	81.677	1264.59	84.8461	1264.59	89.2973				32.56	3	32.56	141	32.56	67
	1265.07	82.3888	1265.07	81.8959	1265.07	84.8448	1265.07	89.3175				32.58	3	32.58	139	32.58	64
	1265.56	82.5496	1265.56	82.1115	1265.56	84.8377	1265.56	89.3344				32.6	3	32.6	137	32.6	62
	1266.04	82.7119	1266.04	82.3193	1266.04	84.8251	1266.04	89.3475				32.62	4	32.62	134	32.62	60
	1266.52	82.8753	1266.52	82.5157	1266.52	84.8074	1266.52	89.3565				32.64	4	32.64	132	32.64	59
	1267	83.0399	1267	82.6986	1267	84.7853	1267	89.3616				32.66	4	32.66	130	32.66	59
	1267.48	83.2053	1267.48	82.8668	1267.48	84.7599	1267.48	89.3629				32.68	4	32.68	127	32.68	60
	1267.97	83.3708	1267.97	83.0201	1267.97	84.7319	1267.97	89.3611				32.7	3	32.7	125	32.7	62
	1268.45	83.5352	1268.45	83.1585	1268.45	84.7021	1268.45	89.3564				32.72	3	32.72	123	32.72	64
	1268.93	83.6969	1268.93	83.282	1268.93	84.6708	1268.93	89.3493				32.74	2	32.74	121	32.74	66
	1269.41	83.8549	1269.41	83.3904	1269.41	84.638	1269.41	89.3399				32.76	2	32.76	120	32.76	68
	1269.89	84.0087	1269.89	83.4838	1269.89	84.6042	1269.89	89.3286				32.78	2	32.78	119	32.78	69
	1270.38	84.1587	1270.38	83.5627	1270.38	84.5702	1270.38	89.3158				32.8	2	32.8	119	32.8	70
	1270.86	84.3059	1270.86	83.6282	1270.86	84.5368	1270.86	89.3027				32.82	2	32.82	120	32.82	70
	1271.34	84.4514	1271.34	83.6818	1271.34	84.5048	1271.34	89.29				32.84	2	32.84	121	32.84	69
	1271.82	84.596	1271.82	83.7251	1271.82	84.4741	1271.82	89.2785				32.86	2	32.86	122	32.86	68
	1272.31	84.7397	1272.31	83.7592	1272.31	84.4434	1272.31	89.2681				32.88	2	32.88	124	32.88	67
	1272.79	84.8818	1272.79	83.7848	1272.79	84.4098	1272.79	89.2579				32.9	2	32.9	126	32.9	66
	1273.27	85.0213	1273.27	83.8022	1273.27	84.3701	1273.27	89.2464				32.92	2	32.92	127	32.92	65
	1273.75	85.1569	1273.75	83.8121	1273.75	84.3216	1273.75	89.2321				32.94	2	32.94	128	32.94	65
	1274.23	85.2878	1274.23	83.8156	1274.23	84.2631	1274.23	89.214				32.96	2	32.96	129	32.96	65
	1274.72	85.4133	1274.72	83.8147	1274.72	84.1953	1274.72	89.192				32.98	2	32.98	130	32.98	66
	1275.2	85.5333	1275.2	83.8116	1275.2	84.1208	1275.2	89.1673				33	2	33	130	33	67
	1275.68	85.6481	1275.68	83.8089	1275.68	84.0431	1275.68	89.1413				33.02	1	33.02	130	33.02	68
	1276.16	85.7582	1276.16	83.8083	1276.16	83.9662	1276.16	89.1159				33.04	1	33.04	130	33.04	70
	1276.64	85.8644	1276.64	83.8105	1276.64	83.8928	1276.64	89.0924				33.06	1	33.06	130	33.06	71
	1277.13	85.9679	1277.13	83.8156	1277.13	83.8252	1277.13	89.0714				33.08	1	33.08	129	33.08	72
	1277.61	86.07	1277.61	83.8232	1277.61	83.7648	1277.61	89.0529				33.1	2	33.1	129	33.1	72
	1278.09	86.172	1278.09	83.8329	1278.09	83.7129	1278.09	89.0366				33.12	2	33.12	128	33.12	71
	1278.57	86.275	1278.57	83.8448	1278.57	83.671	1278.57	89.0224				33.14	3	33.14	127	33.14	70
	1279.06	86.3795	1279.06	83.8594	1279.06	83.6408	1279.06	89.0104				33.16	3	33.16	127	33.16	68
	1279.54	86.4854	1279.54	83.8771	1279.54	83.6233	1279.54	89.0012				33.18	3	33.18	127	33.18	65
	1280.02	86.5919	1280.02	83.8979	1280.02	83.6188	1280.02	88.9952				33.2	3	33.2	127	33.2	62
	1280.5	86.6982	1280.5	83.9214	1280.5	83.6259	1280.5	88.9928				33.22	3	33.22	128	33.22	59
	1280.98	86.8036	1280.98	83.9464	1280.98	83.6425	1280.98	88.994				33.24	2	33.24	129	33.24	56
	1281.47	86.9077	1281.47	83.9722	1281.47	83.6657	1281.47	88.9982				33.26	2	33.26	130	33.26	53
	1281.95	87.0108	1281.95	83.9979	1281.95	83.6932	1281.95	89.0051				33.28	1	33.28	131	33.28	51
	1282.43	87.1136	1282.43	84.0234	1282.43	83.7233	1282.43	89.0141				33.3	1	33.3	132	33.3	50
	1282.91	87.2165	1282.91	84.0485	1282.91	83.7551	1282.91	89.0247				33.32	1	33.32	132	33.32	49
	1283.39	87.3195	1283.39	84.0732	1283.39	83.7881	1283.39	89.0365				33.34	1	33.34	132	33.34	50
	1283.88	87.4225	1283.88	84.0967	1283.88	83.8214	1283.88	89.049				33.36	2	33.36	131	33.36	51
	1284.36	87.5247	1284.36	84.118	1284.36	83.8536	1284.36	89.0613				33.38	2	33.38	130	33.38	53
	1284.84	87.6256	1284.84	84.1358	1284.84	83.8829	1284.84	89.0726				33.4	3	33.4	128	33.4	56
	1285.32	87.7251	1285.32	84.1495	1285.32	83.908	1285.32	89.0824				33.42	3	33.42	127	33.42	59
	1285.81	87.8238	1285.81	84.1591	1285.81	83.9289	1285.81	89.0906				33.44	3	33.44	126	33.44	63
	1286.29	87.9222	1286.29	84.1658	1286.29	83.9468	1286.29	89.0979				33.46	3	33.46	126	33.46	66
	1286.77	88.0214	1286.77	84.1711	1286.77	83.9646	1286.77	89.1057				33.48	2	33.48	126	33.48	69
	1287.25	88.1215	1287.25	84.1763	1287.25	83.9848	1287.25	89.1152				33.5	2	33.5	127	33.5	72
	1287.73	88.2222	1287.73	84.1816	1287.73	84.009	1287.73	89.1275				33.52	2	33.52	128	33.52	74
	1288.22	88.3225	1288.22	84.1858	1288.22	84.0365	1288.22	89.1423				33.54	2	33.54	130	33.54	76
	1288.7	88.4209	1288.7	84.1873	1288.7	84.0649	1288.7	89.1588				33.56	2	33.56	132	33.56	79
	1289.18	88.5162	1289.18	84.1842	1289.18	84.09	1289.18	89.1753				33.58	3	33.58	135	33.58	81
	1289.66	88.6076	1289.66	84.1755	1289.66	84.1079	1289.66	89.1902				33.6	3	33.6	137	33.6	83
	1290.14	88.6951	1290.14	84.1612	1290.14	84.1162	1290.14	89.2023				33.62	3	33.62	140	33.62	86
	1290.63	88.7793	1290.63	84.1426	1290.63	84.114	1290.63	89.2115				33.64	4	33.64	142	33.64	88
	1291.11	88.8613	1291.11	84.1212	1291.11	84.1023	1291.11	89.2182				33.66	4	33.66	144	33.66	89
	1291.59	88.9424	1291.59	84.098	1291.59	84.083	1291.59	89.2229				33.68	4	33.68	145	33.68	91
	1292.07	89.0238	1292.07	84.0733	1292.07	84.0578	1292.07	89.2265				33.7	3	33.7	146	33.7	92
	1292.56	89.1068	1292.56	84.0464	1292.56	84.028	1292.56	89.2289				33.72	3	33.72	146	33.72	93
	1293.04	89.1921	1293.04	84.0167	1293.04	83.9942	1293.04	89.23				33.74	2	33.74	146	33.74	94
	1293.52	89.2801	1293.52	83.9836	1293.52	83.9569	1293.52	89.2294				33.76	2	33.76	146	33.76	96
	1294	89.3709	1294	83.9475	1294	83.9175	1294	89.2273				33.78	2	33.78	146	33.78	98
	1294.48	89.4641	1294.48	83.9095	1294.48	83.878	1294.48	89.2242				33.8	2	33.8	146	33.8	100
	1294.96	89.5589	1294.96	83.8707	1294.96	83.841	1294.96	89.2213				33.82	2	33.82	145	33.82	103
	1295.45	89.6545	1295.45	83.8321	1295.45	83.809	1295.45	89.2196				33.84	2	33.84	144	33.84	106
	1295.93	89.7498	1295.93	83.7938	1295.93	83.7834	1295.93	89.22				33.86	2	33.86	143	33.86	109
	1296.41	89.8443	1296.41	83.7551	1296.41	83.7641	1296.41	89.2224				33.88	2	33.88	141	33.88	112
	1296.89	89.9375	1296.89	83.7154	1296.89	83.7499	1296.89	89.226				33.9	3	33.9	140	33.9	116
	1297.38	90.0293	1297.38	83.6743	1297.38	83.739	1297.38	89.2296				33.92	3	33.92	138	33.92	120
	1297.86	90.1199	1297.86	83.6321	1297.86	83.7296	1297.86	89.2322				33.94	4	33.94	137	33.94	124
	1298.34	90.2091	1298.34	83.5898	1298.34	83.721	1298.34	89.2334				33.96	4	33.96	136	33.96	129
	1298.82	90.2964	1298.82	83.5481	1298.82	83.7133	1298.82	89.2336				33.98	4	33.98	136	33.98	135
	1299.3	90.3813	1299.3	83.5076	1299.3	83.7071	1299.3	89.2338				34	4	34	137	34	141
	1299.79	90.4628	1299.79	83.4682	1299.79	83.7031	1299.79	89.2354				34.02	3	34.02	139	34.02	148
	1300.27	90.54	1300.27	83.4296	1300.27	83.7017	1300.27	89.2395				34.04	3	34.04	142	34.04	156
	1300.75	90.6125	1300.75	83.3914	1300.75	83.7033	1300.75	89.2468				34.06	2	34.06	147	34.06	163
	1301.23	90.68	1301.23	83.3542	1301.23	83.7081	1301.23	89.2575				34.08	2	34.08	152	34.08	170
	1301.71	90.7427	1301.71	83.3195	1301.71	83.7165	1301.71	89.2716				34.1	2	34.1	158	34.1	177
	1302.2	90.8013	1302.2	83.2895	1302.2	83.7294	1302.2	89.2893				34.12	3	34.12	165	34.12	183
	1302.68	90.8561	1302.68	83.266	1302.68	83.7472	1302.68	89.3103				34.14	4	34.14	172	34.14	188
	1303.16	90.9076	1303.16	83.2501	1303.16	83.7696	1303.16	89.3347				34.16	5	34.16	179	34.16	192
	1303.64	90.9558	1303.64	83.241	1303.64	83.795	1303.64	89.362				34.18	5	34.18	187	34.18	196
	1304.13	91.001	1304.13	83.2374	1304.13	83.8208	1304.13	89.3912				34.2	4	34.2	195	34.2	199
	1304.61	91.043	1304.61	83.237	1304.61	83.8441	1304.61	89.4211				34.22	3	34.22	203	34.22	202
	1305.09	91.0823	1305.09	83.2384	1305.09	83.8623	1305.09	89.4501				34.24	2	34.24	211	34.24	204
	1305.57	91.1192	1305.57	83.241	1305.57	83.8748	1305.57	89.4774				34.26	2	34.26	219	34.26	205
	1306.05	91.1547	1306.05	83.2455	1306.05	83.8825	1306.05	89.5025				34.28	2	34.28	226	34.28	205
	1306.54	91.1897	1306.54	83.2526	1306.54	83.8875	1306.54	89.526				34.3	2	34.3	232	34.3	204
	1307.02	91.2251	1307.02	83.2631	1307.02	83.892	1307.02	89.5487				34.32	2	34.32	237	34.32	202
	1307.5	91.2613	1307.5	83.2763	1307.5	83.8967	1307.5	89.5714				34.34	3	34.34	242	34.34	199
	1307.98	91.2986	1307.98	83.2908	1307.98	83.9	1307.98	89.5943				34.36	3	34.36	245	34.36	194
	1308.46	91.3366	1308.46	83.3045	1308.46	83.8986	1308.46	89.6162				34.38	3	34.38	248	34.38	189
	1308.95	91.3744	1308.95	83.3157	1308.95	83.8877	1308.95	89.6354				34.4	2	34.4	250	34.4	183
	1309.43	91.411	1309.43	83.3236	1309.43	83.8636	1309.43	89.6498				34.42	2	34.42	251	34.42	176
	1309.91	91.4455	1309.91	83.3286	1309.91	83.8244	1309.91	89.6577				34.44	1	34.44	252	34.44	168
	1310.39	91.4773	1310.39	83.3321	1310.39	83.7716	1310.39	89.659				34.46	1	34.46	252	34.46	160
	1310.88	91.506	1310.88	83.3354	1310.88	83.7088	1310.88	89.6553				34.48	1	34.48	252	34.48	151
	1311.36	91.532	1311.36	83.3394	1311.36	83.642	1311.36	89.6494				34.5	1	34.5	253	34.5	143
	1311.84	91.5561	1311.84	83.3443	1311.84	83.577	1311.84	89.6453				34.52	1	34.52	253	34.52	135
	1312.32	91.5789	1312.32	83.3493	1312.32	83.5183	1312.32	89.6457				34.54	2	34.54	253	34.54	128
	1312.8	91.6011	1312.8	83.3532	1312.8	83.4674	1312.8	89.6523				34.56	2	34.56	254	34.56	122
	1313.29	91.6231	1313.29	83.3543	1313.29	83.4227	1313.29	89.6642				34.58	2	34.58	254	34.58	117
	1313.77	91.6446	1313.77	83.3509	1313.77	83.3799	1313.77	89.6788				34.6	2	34.6	254	34.6	114
	1314.25	91.6651	1314.25	83.3417	1314.25	83.3333	1314.25	89.6915				34.62	1	34.62	254	34.62	112
	1314.73	91.6841	1314.73	83.3251	1314.73	83.2767	1314.73	89.6978				34.64	1	34.64	253	34.64	110
	1315.21	91.7011	1315.21	83.3004	1315.21	83.2059	1315.21	89.6945				34.66	1	34.66	252	34.66	110
	1315.7	91.7159	1315.7	83.2674	1315.7	83.1195	1315.7	89.6802				34.68	1	34.68	251	34.68	111
	1316.18	91.7286	1316.18	83.2271	1316.18	83.0194	1316.18	89.656				34.7	1	34.7	249	34.7	112
	1316.66	91.7394	1316.66	83.1815	1316.66	82.9113	1316.66	89.6256				34.72	1	34.72	246	34.72	113
	1317.14	91.7486	1317.14	83.1339	1317.14	82.8036	1317.14	89.5939				34.74	1	34.74	242	34.74	114
	1317.62	91.7562	1317.62	83.0876	1317.62	82.7057	1317.62	89.5665				34.76	1	34.76	237	34.76	114
	1318.11	91.7622	1318.11	83.0448	1318.11	82.6249	1318.11	89.5478				34.78	1	34.78	232	34.78	113
	1318.59	91.7664	1318.59	83.0059	1318.59	82.5654	1318.59	89.5401				34.8	1	34.8	226	34.8	112
	1319.07	91.7692	1319.07	82.9695	1319.07	82.526	1319.07	89.5426				34.82	1	34.82	220	34.82	109
	1319.55	91.7708	1319.55	82.9324	1319.55	82.5009	1319.55	89.552				34.84	1	34.84	213	34.84	107
	1320.04	91.7722	1320.04	82.8913	1320.04	82.4808	1320.04	89.563				34.86	1	34.86	207	34.86	103
	1320.52	91.7741	1320.52	82.8439	1320.52	82.4563	1320.52	89.5701				34.88	1	34.88	201	34.88	99
	1321	91.7775	1321	82.7894	1321	82.4196	1321	89.5687				34.9	1	34.9	196	34.9	95
	1321.48	91.7833	1321.48	82.7283	1321.48	82.366	1321.48	89.5557				34.92	1	34.92	192	34.92	92
	1321.96	91.7917	1321.96	82.6618	1321.96	82.2944	1321.96	89.5304				34.94	1	34.94	188	34.94	88
	1322.45	91.803	1322.45	82.5912	1322.45	82.2066	1322.45	89.4938				34.96	1	34.96	185	34.96	85
	1322.93	91.817	1322.93	82.5172	1322.93	82.1057	1322.93	89.4481				34.98	2	34.98	183	34.98	82
	1323.41	91.8334	1323.41	82.4399	1323.41	81.9953	1323.41	89.3962				35	2	35	181	35	79
	1323.89	91.8517	1323.89	82.3594	1323.89	81.8785	1323.89	89.3408				35.02	2	35.02	178	35.02	77
	1324.38	91.8714	1324.38	82.2762	1324.38	81.7577	1324.38	89.2842				35.04	2	35.04	176	35.04	74
	1324.86	91.8912	1324.86	82.1914	1324.86	81.6344	1324.86	89.2279				35.06	2	35.06	173	35.06	72
	1325.34	91.9098	1325.34	82.1069	1325.34	81.5098	1325.34	89.1729				35.08	1	35.08	169	35.08	69
	1325.82	91.9252	1325.82	82.0243	1325.82	81.3844	1325.82	89.1197				35.1	1	35.1	165	35.1	67
	1326.3	91.9356	1326.3	81.9443	1326.3	81.258	1326.3	89.0685				35.12	0	35.12	160	35.12	65
	1326.79	91.9388	1326.79	81.8664	1326.79	81.1298	1326.79	89.019				35.14	0	35.14	155	35.14	64
	1327.27	91.9333	1327.27	81.7892	1327.27	80.9985	1327.27	88.9706				35.16	0	35.16	150	35.16	64
	1327.75	91.9179	1327.75	81.7104	1327.75	80.8625	1327.75	88.9225				35.18	1	35.18	145	35.18	64
	1328.23	91.8919	1328.23	81.6283	1328.23	80.721	1328.23	88.8736				35.2	1	35.2	141	35.2	64
	1328.71	91.8546	1328.71	81.5414	1328.71	80.5736	1328.71	88.8233				35.22	1	35.22	137	35.22	65
	1329.2	91.8056	1329.2	81.4492	1329.2	80.4211	1329.2	88.7709				35.24	2	35.24	133	35.24	66
	1329.68	91.7441	1329.68	81.3509	1329.68	80.2644	1329.68	88.7165				35.26	2	35.26	130	35.26	66
	1330.16	91.6689	1330.16	81.2457	1330.16	80.104	1330.16	88.6599				35.28	2	35.28	127	35.28	67
	1330.64	91.5787	1330.64	81.1317	1330.64	79.9385	1330.64	88.6007				35.3	1	35.3	124	35.3	67
	1331.12	91.4723	1331.12	81.0064	1331.12	79.7645	1331.12	88.5376				35.32	1	35.32	122	35.32	66
	1331.61	91.3488	1331.61	80.8671	1331.61	79.5773	1331.61	88.4684				35.34	0	35.34	120	35.34	65
	1332.09	91.2079	1332.09	80.712	1332.09	79.3708	1332.09	88.3899				35.36	0	35.36	118	35.36	64
	1332.57	91.0501	1332.57	80.5402	1332.57	79.1402	1332.57	88.299				35.38	0	35.38	117	35.38	62
	1333.05	90.8763	1333.05	80.3522	1333.05	78.8823	1333.05	88.1927				35.4	1	35.4	116	35.4	60
	1333.54	90.6882	1333.54	80.1499	1333.54	78.5968	1333.54	88.0694				35.42	1	35.42	115	35.42	59
	1334.02	90.4881	1334.02	79.9357	1334.02	78.2861	1334.02	87.929				35.44	1	35.44	115	35.44	58
	1334.5	90.2786	1334.5	79.7129	1334.5	77.9549	1334.5	87.7727				35.46	1	35.46	114	35.46	57
	1334.98	90.0632	1334.98	79.4857	1334.98	77.6102	1334.98	87.6028				35.48	1	35.48	114	35.48	56
	1335.46	89.8462	1335.46	79.2592	1335.46	77.261	1335.46	87.4226				35.5	1	35.5	113	35.5	56
	1335.94	89.6323	1335.94	79.04	1335.94	76.9185	1335.94	87.2353				35.52	2	35.52	111	35.52	56
	1336.43	89.4271	1336.43	78.8362	1336.43	76.5979	1336.43	87.0456				35.54	2	35.54	109	35.54	56
	1336.91	89.2368	1336.91	78.6566	1336.91	76.3186	1336.91	86.86				35.56	2	35.56	107	35.56	55
	1337.39	89.0679	1337.39	78.5097	1337.39	76.1034	1337.39	86.6874				35.58	3	35.58	104	35.58	55
	1337.87	88.9277	1337.87	78.403	1337.87	75.9782	1337.87	86.5407				35.6	3	35.6	101	35.6	54
	1338.36	88.823	1338.36	78.3406	1338.36	75.9654	1338.36	86.4336				35.62	3	35.62	98	35.62	53
	1338.84	88.7593	1338.84	78.3218	1338.84	76.0784	1338.84	86.3788				35.64	3	35.64	95	35.64	53
	1339.32	88.7397	1339.32	78.3406	1339.32	76.3148	1339.32	86.3831				35.66	2	35.66	93	35.66	53
	1339.8	88.7637	1339.8	78.3865	1339.8	76.6552	1339.8	86.444				35.68	2	35.68	90	35.68	53
	1340.28	88.8274	1340.28	78.4462	1340.28	77.066	1340.28	86.5485				35.7	2	35.7	87	35.7	54
	1340.77	88.925	1340.77	78.506	1340.77	77.5071	1340.77	86.676				35.72	2	35.72	84	35.72	56
	1341.25	89.0505	1341.25	78.5555	1341.25	77.9447	1341.25	86.8052				35.74	2	35.74	81	35.74	57
	1341.73	89.1992	1341.73	78.5875	1341.73	78.3538	1341.73	86.9171				35.76	2	35.76	78	35.76	59
	1342.21	89.3682	1342.21	78.5987	1342.21	78.7222	1342.21	86.9991				35.78	2	35.78	76	35.78	61
	1342.69	89.5562	1342.69	78.5896	1342.69	79.0486	1342.69	87.047				35.8	2	35.8	75	35.8	62
	1343.18	89.7618	1343.18	78.5631	1343.18	79.3382	1343.18	87.0632				35.82	2	35.82	74	35.82	63
	1343.66	89.9828	1343.66	78.5243	1343.66	79.5988	1343.66	87.0549				35.84	2	35.84	74	35.84	63
	1344.14	90.2154	1344.14	78.4785	1344.14	79.837	1344.14	87.0313				35.86	2	35.86	74	35.86	62
	1344.62	90.4536	1344.62	78.4309	1344.62	80.0566	1344.62	87.0014				35.88	2	35.88	75	35.88	61
	1345.11	90.6905	1345.11	78.3855	1345.11	80.2574	1345.11	86.9716				35.9	2	35.9	76	35.9	59
	1345.59	90.9198	1345.59	78.3446	1345.59	80.437	1345.59	86.9447				35.92	2	35.92	77	35.92	57
	1346.07	91.1359	1346.07	78.3092	1346.07	80.5917	1346.07	86.9211				35.94	2	35.94	78	35.94	55
	1346.55	91.3354	1346.55	78.2797	1346.55	80.7189	1346.55	86.8999				35.96	2	35.96	79	35.96	54
	1347.03	91.5168	1347.03	78.2566	1347.03	80.8184	1347.03	86.8805				35.98	1	35.98	79	35.98	52
	1347.52	91.6797	1347.52	78.241	1347.52	80.8929	1347.52	86.8638				36	1	36	79	36	51
	1348	91.8246	1348	78.2341	1348	80.9468	1348	86.8521				36.02	1	36.02	78	36.02	51
	1348.48	91.9523	1348.48	78.2368	1348.48	80.985	1348.48	86.8483				36.04	1	36.04	76	36.04	50
	1348.96	92.0637	1348.96	78.2487	1348.96	81.0113	1348.96	86.8544				36.06	2	36.06	74	36.06	50
	1349.44	92.1599	1349.44	78.2682	1349.44	81.0268	1349.44	86.8707				36.08	2	36.08	71	36.08	49
	1349.93	92.2424	1349.93	78.2923	1349.93	81.0297	1349.93	86.8951				36.1	2	36.1	68	36.1	48
	1350.41	92.3128	1350.41	78.3179	1350.41	81.0162	1350.41	86.9236				36.12	2	36.12	64	36.12	46
	1350.89	92.3726	1350.89	78.3428	1350.89	80.9823	1350.89	86.9517				36.14	1	36.14	61	36.14	44
	1351.37	92.4237	1351.37	78.366	1351.37	80.9262	1351.37	86.9754				36.16	1	36.16	58	36.16	42
	1351.86	92.4672	1351.86	78.3879	1351.86	80.8488	1351.86	86.9923				36.18	1	36.18	56	36.18	40
	1352.34	92.5044	1352.34	78.4097	1352.34	80.7547	1352.34	87.0022				36.2	0	36.2	55	36.2	38
	1352.82	92.5358	1352.82	78.4323	1352.82	80.6513	1352.82	87.0071				36.22	0	36.22	54	36.22	37
	1353.3	92.562	1353.3	78.4552	1353.3	80.5463	1353.3	87.0102				36.24	0	36.24	54	36.24	36
	1353.78	92.5828	1353.78	78.4767	1353.78	80.446	1353.78	87.0147				36.26	1	36.26	54	36.26	36
	1354.27	92.5981	1354.27	78.4941	1354.27	80.3534	1354.27	87.0233				36.28	1	36.28	55	36.28	37
	1354.75	92.6073	1354.75	78.504	1354.75	80.2677	1354.75	87.0366				36.3	2	36.3	55	36.3	38
	1355.23	92.6099	1355.23	78.504	1355.23	80.1845	1355.23	87.0535				36.32	2	36.32	54	36.32	39
	1355.71	92.6052	1355.71	78.4918	1355.71	80.0974	1355.71	87.0707				36.34	1	36.34	54	36.34	40
	1356.19	92.5927	1356.19	78.4661	1356.19	79.999	1356.19	87.0841				36.36	1	36.36	52	36.36	41
	1356.68	92.5719	1356.68	78.4257	1356.68	79.8824	1356.68	87.0889				36.38	1	36.38	50	36.38	41
	1357.16	92.5427	1357.16	78.3687	1357.16	79.7411	1357.16	87.0799				36.4	1	36.4	47	36.4	41
	1357.64	92.5049	1357.64	78.2934	1357.64	79.5697	1357.64	87.0525				36.42	1	36.42	43	36.42	40
	1358.12	92.4587	1358.12	78.1982	1358.12	79.3639	1358.12	87.0024				36.44	1	36.44	40	36.44	39
	1358.61	92.4045	1358.61	78.0829	1358.61	79.1218	1358.61	86.9259				36.46	2	36.46	36	36.46	37
	1359.09	92.343	1359.09	77.9495	1359.09	78.845	1359.09	86.8208				36.48	2	36.48	33	36.48	35
	1359.57	92.2751	1359.57	77.8026	1359.57	78.5413	1359.57	86.6877				36.5	2	36.5	31	36.5	33
	1360.05	92.2027	1360.05	77.6494	1360.05	78.2262	1360.05	86.5312				36.52	2	36.52	30	36.52	32
	1360.53	92.1277	1360.53	77.4978	1360.53	77.9216	1360.53	86.3612				36.54	1	36.54	29	36.54	31
	1361.02	92.0525	1361.02	77.3563	1361.02	77.6559	1361.02	86.1942				36.56	1	36.56	30	36.56	30
	1361.5	91.9794	1361.5	77.231	1361.5	77.4569	1361.5	86.0512				36.58	1	36.58	31	36.58	30
	1361.98	91.9099	1361.98	77.1245	1361.98	77.3429	1361.98	85.952				36.6	1	36.6	33	36.6	31
	1362.46	91.8444	1362.46	77.0348	1362.46	77.3158	1362.46	85.9101				36.62	1	36.62	36	36.62	32
	1362.94	91.7814	1362.94	76.9554	1362.94	77.3567	1362.94	85.9262				36.64	1	36.64	38	36.64	34
	1363.43	91.7187	1363.43	76.8778	1363.43	77.4329	1363.43	85.9873				36.66	1	36.66	40	36.66	36
	1363.91	91.6537	1363.91	76.7929	1363.91	77.5052	1363.91	86.0701				36.68	2	36.68	42	36.68	38
	1364.39	91.5841	1364.39	76.6937	1364.39	77.5412	1364.39	86.1491				36.7	2	36.7	44	36.7	40
	1364.87	91.5093	1364.87	76.576	1364.87	77.5224	1364.87	86.2035				36.72	2	36.72	44	36.72	41
	1365.35	91.4296	1365.35	76.4385	1365.35	77.4428	1365.35	86.2191				36.74	2	36.74	44	36.74	42
	1365.84	91.3466	1365.84	76.2829	1365.84	77.3092	1365.84	86.1913				36.76	1	36.76	44	36.76	43
	1366.32	91.2625	1366.32	76.1132	1366.32	77.1363	1366.32	86.1232				36.78	1	36.78	43	36.78	43
	1366.8	91.1802	1366.8	75.9356	1366.8	76.9443	1366.8	86.0252				36.8	1	36.8	42	36.8	43
	1367.28	91.1019	1367.28	75.7566	1367.28	76.7522	1367.28	85.9108				36.82	1	36.82	41	36.82	43
	1367.77	91.0291	1367.77	75.5813	1367.77	76.5743	1367.77	85.7945				36.84	1	36.84	40	36.84	43
	1368.25	90.9621	1368.25	75.4119	1368.25	76.4157	1368.25	85.6873				36.86	1	36.86	39	36.86	42
	1368.73	90.9	1368.73	75.2468	1368.73	76.2708	1368.73	85.5935				36.88	1	36.88	38	36.88	40
	1369.21	90.8414	1369.21	75.0812	1369.21	76.1254	1369.21	85.5097				36.9	1	36.9	36	36.9	38
	1369.69	90.7848	1369.69	74.9091	1369.69	75.9609	1369.69	85.4262				36.92	1	36.92	34	36.92	36
	1370.18	90.7291	1370.18	74.726	1370.18	75.7618	1370.18	85.3309				36.94	1	36.94	32	36.94	34
	1370.66	90.6745	1370.66	74.5298	1370.66	75.5187	1370.66	85.2113				36.96	1	36.96	30	36.96	31
	1371.14	90.6219	1371.14	74.322	1371.14	75.2327	1371.14	85.0586				36.98	1	36.98	28	36.98	29
	1371.62	90.573	1371.62	74.1066	1371.62	74.9146	1371.62	84.8702				37	0	37	26	37	27
	1372.1	90.5304	1372.1	73.8901	1372.1	74.5866	1372.1	84.6518				37.02	0	37.02	24	37.02	26
	1372.59	90.4968	1372.59	73.6797	1372.59	74.2773	1372.59	84.4188				37.04	0	37.04	23	37.04	25
	1373.07	90.4745	1373.07	73.4818	1373.07	74.0148	1373.07	84.1927				37.06	0	37.06	21	37.06	25
	1373.55	90.4646	1373.55	73.3011	1373.55	73.8204	1373.55	83.9993				37.08	0	37.08	20	37.08	25
	1374.03	90.4659	1374.03	73.1386	1374.03	73.6985	1374.03	83.8585				37.1	0	37.1	19	37.1	26
	1374.52	90.4756	1374.52	72.9922	1374.52	73.6358	1374.52	83.7772				37.12	1	37.12	19	37.12	28
	1375	90.4893	1375	72.8564	1375	73.604	1375	83.7466				37.14	1	37.14	18	37.14	30
	1375.48	90.5031	1375.48	72.7251	1375.48	73.5731	1375.48	83.7465				37.16	1	37.16	18	37.16	33
	1375.96	90.5145	1375.96	72.5929	1375.96	73.52	1375.96	83.7538				37.18	1	37.18	17	37.18	37
	1376.44	90.5229	1376.44	72.456	1376.44	73.4327	1376.44	83.7484				37.2	1	37.2	17	37.2	41
	1376.92	90.5293	1376.92	72.3131	1376.92	73.3107	1376.92	83.7191				37.22	1	37.22	17	37.22	46
	1377.41	90.5355	1377.41	72.165	1377.41	73.1618	1377.41	83.6638				37.24	1	37.24	17	37.24	50
	1377.89	90.5437	1377.89	72.0145	1377.89	72.9972	1377.89	83.5877				37.26	0	37.26	17	37.26	54
	1378.37	90.5549	1378.37	71.8647	1378.37	72.827	1378.37	83.4994				37.28	0	37.28	18	37.28	56
	1378.85	90.5695	1378.85	71.7183	1378.85	72.6576	1378.85	83.4078				37.3	0	37.3	19	37.3	58
	1379.34	90.5869	1379.34	71.5764	1379.34	72.4906	1379.34	83.3181				37.32	1	37.32	20	37.32	59
	1379.82	90.606	1379.82	71.4381	1379.82	72.3235	1379.82	83.2304				37.34	1	37.34	22	37.34	59
	1380.3	90.6259	1380.3	71.3007	1380.3	72.1519	1380.3	83.1416				37.36	2	37.36	24	37.36	58
	1380.78	90.6459	1380.78	71.1606	1380.78	71.9711	1380.78	83.0475				37.38	2	37.38	26	37.38	56
	1381.26	90.6657	1381.26	71.0149	1381.26	71.7773	1381.26	82.9451				37.4	2	37.4	28	37.4	54
	1381.75	90.685	1381.75	70.8611	1381.75	71.5661	1381.75	82.8333				37.42	2	37.42	29	37.42	52
	1382.23	90.7031	1382.23	70.6981	1382.23	71.3329	1382.23	82.7119				37.44	2	37.44	30	37.44	50
	1382.71	90.7191	1382.71	70.5253	1382.71	71.0721	1382.71	82.5796				37.46	2	37.46	31	37.46	50
	1383.19	90.7325	1383.19	70.3427	1383.19	70.7791	1383.19	82.4323				37.48	2	37.48	31	37.48	50
	1383.67	90.7435	1383.67	70.1507	1383.67	70.4526	1383.67	82.2631				37.5	1	37.5	31	37.5	51
	1384.16	90.7539	1384.16	69.9501	1384.16	70.0969	1384.16	82.0644				37.52	1	37.52	31	37.52	54
	1384.64	90.7673	1384.64	69.7438	1384.64	69.726	1384.64	81.8313				37.54	1	37.54	32	37.54	58
	1385.12	90.7883	1385.12	69.5363	1385.12	69.3626	1385.12	81.5658				37.56	2	37.56	33	37.56	64
	1385.6	90.8213	1385.6	69.3341	1385.6	69.035	1385.6	81.2794				37.58	2	37.58	34	37.58	70
	1386.09	90.8695	1386.09	69.1445	1386.09	68.7726	1386.09	80.9943				37.6	2	37.6	36	37.6	78
	1386.57	90.9327	1386.57	68.9722	1386.57	68.5935	1386.57	80.737				37.62	3	37.62	39	37.62	86
	1387.05	91.0075	1387.05	68.8168	1387.05	68.4959	1387.05	80.5293				37.64	3	37.64	42	37.64	94
	1387.53	91.0879	1387.53	68.6716	1387.53	68.4559	1387.53	80.3801				37.66	3	37.66	45	37.66	102
	1388.01	91.1682	1388.01	68.5264	1388.01	68.438	1388.01	80.2822				37.68	3	37.68	48	37.68	111
	1388.5	91.2443	1388.5	68.3712	1388.5	68.4057	1388.5	80.2173				37.7	2	37.7	51	37.7	119
	1388.98	91.3144	1388.98	68.1986	1388.98	68.332	1388.98	80.1633				37.72	2	37.72	55	37.72	128
	1389.46	91.3779	1389.46	68.0061	1389.46	68.2039	1389.46	80.1025				37.74	2	37.74	60	37.74	136
	1389.94	91.4349	1389.94	67.7944	1389.94	68.0182	1389.94	80.0222				37.76	2	37.76	65	37.76	144
	1390.42	91.4853	1390.42	67.5657	1390.42	67.7779	1390.42	79.9137				37.78	2	37.78	71	37.78	153
	1390.91	91.529	1390.91	67.3217	1390.91	67.4881	1390.91	79.7708				37.8	2	37.8	78	37.8	162
	1391.39	91.5669	1391.39	67.0632	1391.39	67.1559	1391.39	79.5873				37.82	3	37.82	86	37.82	171
	1391.87	91.6008	1391.87	66.7899	1391.87	66.7905	1391.87	79.3577				37.84	3	37.84	95	37.84	181
	1392.35	91.634	1392.35	66.5015	1392.35	66.4038	1392.35	79.0794				37.86	2	37.86	105	37.86	191
	1392.84	91.6706	1392.84	66.2001	1392.84	66.0145	1392.84	78.7579				37.88	2	37.88	116	37.88	201
	1393.32	91.7135	1393.32	65.8907	1393.32	65.645	1393.32	78.4099				37.9	1	37.9	127	37.9	211
	1393.8	91.7626	1393.8	65.5811	1393.8	65.3159	1393.8	78.0628				37.92	1	37.92	139	37.92	221
	1394.28	91.8134	1394.28	65.2795	1394.28	65.0387	1394.28	77.7498				37.94	0	37.94	152	37.94	230
	1394.76	91.8586	1394.76	64.9911	1394.76	64.8091	1394.76	77.4959				37.96	0	37.96	164	37.96	237
	1395.25	91.8905	1395.25	64.7156	1395.25	64.609	1395.25	77.307				37.98	0	37.98	176	37.98	244
	1395.73	91.9046	1395.73	64.4484	1395.73	64.4146	1395.73	77.1687				38	0	38	187	38	249
	1396.21	91.9012	1396.21	64.1845	1396.21	64.2116	1396.21	77.0559				38.02	0	38.02	197	38.02	252
	1396.69	91.8844	1396.69	63.9226	1396.69	64.0008	1396.69	76.9451				38.04	0	38.04	205	38.04	254
	1397.17	91.8599	1397.17	63.6667	1397.17	63.7998	1397.17	76.8244				38.06	1	38.06	212	38.06	255
	1397.66	91.8326	1397.66	63.4248	1397.66	63.6338	1397.66	76.6976				38.08	1	38.08	217	38.08	254
	1398.14	91.8048	1398.14	63.2055	1398.14	63.5262	1398.14	76.5825				38.1	2	38.1	221	38.1	252
	1398.62	91.7748	1398.62	63.0133	1398.62	63.4845	1398.62	76.5022				38.12	3	38.12	223	38.12	248
	1399.1	91.7383	1399.1	62.845	1399.1	63.4935	1399.1	76.4726				38.14	4	38.14	223	38.14	243
	1399.59	91.6898	1399.59	62.6903	1399.59	63.5187	1399.59	76.4939				38.16	5	38.16	223	38.16	237
	1400.07	91.6246	1400.07	62.5364	1400.07	63.5212	1400.07	76.5493				38.18	5	38.18	221	38.18	231
	1400.55	91.5413	1400.55	62.3754	1400.55	63.4755	1400.55	76.6146				38.2	4	38.2	219	38.2	224
	1401.03	91.4404	1401.03	62.2057	1401.03	63.3743	1401.03	76.6653				38.22	4	38.22	216	38.22	217
	1401.51	91.324	1401.51	62.0326	1401.51	63.2301	1401.51	76.6853				38.24	3	38.24	214	38.24	211
	1401.99	91.1945	1401.99	61.8651	1401.99	63.0666	1401.99	76.6695				38.26	3	38.26	212	38.26	205
	1402.48	91.0542	1402.48	61.7139	1402.48	62.9157	1402.48	76.623				38.28	3	38.28	211	38.28	200
	1402.96	90.9053	1402.96	61.5883	1402.96	62.8081	1402.96	76.56				38.3	3	38.3	211	38.3	197
	1403.44	90.7498	1403.44	61.4945	1403.44	62.7674	1403.44	76.5005				38.32	3	38.32	211	38.32	194
	1403.92	90.5899	1403.92	61.4356	1403.92	62.8072	1403.92	76.4675				38.34	3	38.34	212	38.34	193
	1404.41	90.4284	1404.41	61.4125	1404.41	62.9276	1404.41	76.48				38.36	2	38.36	213	38.36	192
	1404.89	90.2688	1404.89	61.4245	1404.89	63.1166	1404.89	76.5487				38.38	2	38.38	214	38.38	193
	1405.37	90.1145	1405.37	61.4701	1405.37	63.3542	1405.37	76.6738				38.4	2	38.4	215	38.4	194
	1405.85	89.9691	1405.85	61.5472	1405.85	63.6192	1405.85	76.8456				38.42	2	38.42	217	38.42	195
	1406.33	89.8362	1406.33	61.6525	1406.33	63.893	1406.33	77.0491				38.44	3	38.44	219	38.44	196
	1406.82	89.7192	1406.82	61.782	1406.82	64.1626	1406.82	77.2677				38.46	3	38.46	222	38.46	197
	1407.3	89.6217	1407.3	61.9329	1407.3	64.4228	1407.3	77.4887				38.48	4	38.48	225	38.48	197
	1407.78	89.5478	1407.78	62.1045	1407.78	64.676	1407.78	77.7043				38.5	4	38.5	228	38.5	198
	1408.26	89.5021	1408.26	62.3002	1408.26	64.932	1408.26	77.9131				38.52	4	38.52	232	38.52	199
	1408.74	89.4894	1408.74	62.5261	1408.74	65.2051	1408.74	78.1196				38.54	4	38.54	235	38.54	201
	1409.23	89.5139	1409.23	62.7891	1409.23	65.511	1409.23	78.3321				38.56	3	38.56	239	38.56	202
	1409.71	89.5779	1409.71	63.0931	1409.71	65.8613	1409.71	78.5596				38.58	3	38.58	243	38.58	204
	1410.19	89.6808	1410.19	63.4361	1410.19	66.2591	1410.19	78.8082				38.6	2	38.6	246	38.6	206
	1410.67	89.8182	1410.67	63.8095	1410.67	66.6974	1410.67	79.0791				38.62	2	38.62	249	38.62	208
	1411.16	89.9824	1411.16	64.2003	1411.16	67.1611	1411.16	79.3679				38.64	2	38.64	251	38.64	210
	1411.64	90.1646	1411.64	64.5961	1411.64	67.6326	1411.64	79.6663				38.66	2	38.66	252	38.66	211
	1412.12	90.3556	1412.12	64.9876	1412.12	68.0948	1412.12	79.9641				38.68	2	38.68	253	38.68	211
	1412.6	90.5475	1412.6	65.3696	1412.6	68.5341	1412.6	80.2521				38.7	2	38.7	253	38.7	211
	1413.08	90.7341	1413.08	65.7405	1413.08	68.9404	1413.08	80.5226				38.72	2	38.72	253	38.72	210
	1413.57	90.9103	1413.57	66.0979	1413.57	69.3038	1413.57	80.7692				38.74	2	38.74	252	38.74	208
	1414.05	91.0724	1414.05	66.4381	1414.05	69.6149	1414.05	80.9867				38.76	2	38.76	251	38.76	206
	1414.53	91.2181	1414.53	66.7566	1414.53	69.866	1414.53	81.1706				38.78	3	38.78	249	38.78	203
	1415.01	91.3468	1415.01	67.0505	1415.01	70.0547	1415.01	81.3176				38.8	3	38.8	246	38.8	200
	1415.49	91.4603	1415.49	67.3235	1415.49	70.189	1415.49	81.4277				38.82	4	38.82	242	38.82	196
	1415.98	91.5632	1415.98	67.5893	1415.98	70.2922	1415.98	81.5054				38.84	4	38.84	238	38.84	193
	1416.46	91.6625	1416.46	67.8734	1416.46	70.4073	1416.46	81.5644				38.86	4	38.86	233	38.86	190
	1416.94	91.7661	1416.94	68.2086	1416.94	70.5918	1416.94	81.6273				38.88	4	38.88	228	38.88	188
	1417.42	91.8812	1417.42	68.6278	1417.42	70.9104	1417.42	81.7283				38.9	3	38.9	223	38.9	185
	1417.9	92.0104	1417.9	69.1484	1417.9	71.4126	1417.9	81.9063				38.92	3	38.92	217	38.92	183
	1418.39	92.1484	1418.39	69.7557	1418.39	72.0998	1418.39	82.1874				38.94	3	38.94	210	38.94	181
	1418.87	92.2827	1418.87	70.401	1418.87	72.9101	1418.87	82.5705				38.96	3	38.96	203	38.96	178
	1419.35	92.3982	1419.35	71.0203	1419.35	73.7364	1419.35	83.0204				38.98	3	38.98	195	38.98	175
	1419.83	92.4854	1419.83	71.5666	1419.83	74.48	1419.83	83.4851				39	3	39	187	39	171
	1420.32	92.5424	1420.32	72.0245	1420.32	75.0829	1420.32	83.9166				39.02	3	39.02	179	39.02	166
	1420.8	92.5745	1420.8	72.4086	1420.8	75.54	1420.8	84.2862				39.04	3	39.04	171	39.04	161
	1421.28	92.5898	1421.28	72.7478	1421.28	75.8822	1421.28	84.588				39.06	3	39.06	164	39.06	156
	1421.76	92.5975	1421.76	73.0757	1421.76	76.1592	1421.76	84.8311				39.08	3	39.08	158	39.08	150
	1422.24	92.6054	1422.24	73.4211	1422.24	76.4242	1422.24	85.0364				39.1	3	39.1	152	39.1	145
	1422.73	92.6194	1422.73	73.8039	1422.73	76.7231	1422.73	85.2301				39.12	3	39.12	148	39.12	140
	1423.21	92.6426	1423.21	74.2331	1423.21	77.088	1423.21	85.4394				39.14	3	39.14	144	39.14	136
	1423.69	92.6743	1423.69	74.7037	1423.69	77.5253	1423.69	85.6826				39.16	4	39.16	140	39.16	133
	1424.17	92.7106	1424.17	75.1993	1424.17	78.0138	1424.17	85.9629				39.18	4	39.18	137	39.18	130
	1424.65	92.7457	1424.65	75.6975	1424.65	78.5107	1424.65	86.2662				39.2	4	39.2	135	39.2	128
	1425.14	92.7745	1425.14	76.1798	1425.14	78.9707	1425.14	86.5684				39.22	3	39.22	132	39.22	126
	1425.62	92.7941	1425.62	76.6371	1425.62	79.3601	1425.62	86.8443				39.24	2	39.24	130	39.24	124
	1426.1	92.8047	1426.1	77.0712	1426.1	79.6636	1426.1	87.0754				39.26	2	39.26	127	39.26	122
	1426.58	92.8087	1426.58	77.4927	1426.58	79.887	1426.58	87.2555				39.28	1	39.28	124	39.28	120
	1427.07	92.8099	1427.07	77.9173	1427.07	80.0506	1427.07	87.3897				39.3	1	39.3	121	39.3	118
	1427.55	92.8127	1427.55	78.3617	1427.55	80.186	1427.55	87.4926				39.32	1	39.32	119	39.32	115
	1428.03	92.8205	1428.03	78.8384	1428.03	80.3253	1428.03	87.5835				39.34	1	39.34	117	39.34	113
	1428.51	92.8351	1428.51	79.3521	1428.51	80.4977	1428.51	87.6829				39.36	1	39.36	115	39.36	112
	1428.99	92.8563	1428.99	79.8966	1428.99	80.7204	1428.99	87.8065				39.38	1	39.38	113	39.38	110
	1429.48	92.8816	1429.48	80.456	1429.48	80.9941	1429.48	87.9601				39.4	1	39.4	112	39.4	109
	1429.96	92.9068	1429.96	81.0084	1429.96	81.3048	1429.96	88.1404				39.42	2	39.42	111	39.42	108
	1430.44	92.9277	1430.44	81.5315	1430.44	81.6286	1430.44	88.3367				39.44	2	39.44	110	39.44	107
	1430.92	92.9406	1430.92	82.0083	1430.92	81.9402	1430.92	88.5355				39.46	3	39.46	108	39.46	106
	1431.4	92.9428	1431.4	82.4276	1431.4	82.2161	1431.4	88.7229				39.48	3	39.48	107	39.48	105
	1431.89	92.9334	1431.89	82.7854	1431.89	82.4382	1431.89	88.8866				39.5	4	39.5	106	39.5	104
	1432.37	92.9125	1432.37	83.0837	1432.37	82.5956	1432.37	89.0163				39.52	4	39.52	104	39.52	103
	1432.85	92.882	1432.85	83.3292	1432.85	82.6833	1432.85	89.1034				39.54	4	39.54	103	39.54	101
	1433.33	92.8454	1433.33	83.5331	1433.33	82.7051	1433.33	89.1423				39.56	4	39.56	102	39.56	100
	1433.82	92.8073	1433.82	83.7109	1433.82	82.6749	1433.82	89.1326				39.58	4	39.58	101	39.58	98
	1434.3	92.7745	1434.3	83.8839	1434.3	82.6228	1434.3	89.0825				39.6	3	39.6	101	39.6	96
	1434.78	92.7549	1434.78	84.076	1434.78	82.5945	1434.78	89.0114				39.62	3	39.62	101	39.62	94
	1435.26	92.7557	1435.26	84.3106	1435.26	82.6489	1435.26	88.9525				39.64	3	39.64	101	39.64	93
	1435.74	92.7804	1435.74	84.6014	1435.74	82.8432	1435.74	88.9481				39.66	3	39.66	101	39.66	92
	1436.23	92.8258	1436.23	84.9408	1436.23	83.1995	1436.23	89.0299				39.68	4	39.68	102	39.68	91
	1436.71	92.8812	1436.71	85.2993	1436.71	83.6868	1436.71	89.2027				39.7	4	39.7	102	39.7	91
	1437.19	92.9335	1437.19	85.6388	1437.19	84.2306	1437.19	89.4386				39.72	4	39.72	102	39.72	91
	1437.67	92.9739	1437.67	85.9323	1437.67	84.7548	1437.67	89.6953				39.74	5	39.74	100	39.74	92
	1438.15	92.9997	1438.15	86.1712	1438.15	85.2092	1438.15	89.935				39.76	5	39.76	98	39.76	92
	1438.64	93.0137	1438.64	86.3628	1438.64	85.5781	1438.64	90.1361				39.78	5	39.78	95	39.78	93
	1439.12	93.0204	1439.12	86.5214	1439.12	85.8705	1439.12	90.2935				39.8	4	39.8	92	39.8	93
	1439.6	93.0242	1439.6	86.6619	1439.6	86.1053	1439.6	90.4113				39.82	4	39.82	88	39.82	93
	1440.08	93.0285	1440.08	86.7956	1440.08	86.3022	1440.08	90.4984				39.84	3	39.84	84	39.84	93
	1440.57	93.0347	1440.57	86.9283	1440.57	86.476	1440.57	90.5638				39.86	3	39.86	80	39.86	93
	1441.05	93.0427	1441.05	87.0609	1441.05	86.6354	1441.05	90.615				39.88	2	39.88	77	39.88	92
	1441.53	93.0514	1441.53	87.1897	1441.53	86.7827	1441.53	90.6564				39.9	2	39.9	75	39.9	92
	1442.01	93.0593	1442.01	87.3095	1442.01	86.9158	1442.01	90.6888				39.92	2	39.92	74	39.92	91
	1442.49	93.065	1442.49	87.415	1442.49	87.0296	1442.49	90.711				39.94	2	39.94	74	39.94	91
	1442.97	93.0674	1442.97	87.5025	1442.97	87.1182	1442.97	90.7198				39.96	2	39.96	75	39.96	91
	1443.46	93.0659	1443.46	87.5703	1443.46	87.1754	1443.46	90.7115				39.98	2	39.98	77	39.98	91
	1443.94	93.0606	1443.94	87.6188	1443.94	87.1955	1443.94	90.6824				40	2	40	79	40	92
	1444.42	93.0522	1444.42	87.6499	1444.42	87.1757	1444.42	90.63
	1444.9	93.0424	1444.9	87.6675	1444.9	87.1184	1444.9	90.5543
	1445.39	93.0339	1445.39	87.6778	1445.39	87.0341	1445.39	90.4599
	1445.87	93.0302	1445.87	87.6886	1445.87	86.942	1445.87	90.3563
	1446.35	93.0342	1446.35	87.7088	1446.35	86.8692	1446.35	90.2585
	1446.83	93.0475	1446.83	87.7458	1446.83	86.8442	1446.83	90.1851
	1447.31	93.0688	1447.31	87.8022	1447.31	86.8854	1447.31	90.1509
	1447.8	93.0939	1447.8	87.8742	1447.8	86.9935	1447.8	90.1622
	1448.28	93.1171	1448.28	87.9518	1448.28	87.1475	1448.28	90.2117
	1448.76	93.1338	1448.76	88.0236	1448.76	87.3147	1448.76	90.2826
	1449.24	93.1418	1449.24	88.08	1449.24	87.4608	1449.24	90.3533
	1449.72	93.1418	1449.72	88.1166	1449.72	87.5616	1449.72	90.4058
	1450.21	93.1363	1450.21	88.1335	1450.21	87.6072	1450.21	90.4305
	1450.69	93.128	1450.69	88.1335	1450.69	87.5981	1450.69	90.4248
	1451.17	93.1182	1451.17	88.1195	1451.17	87.54	1451.17	90.3919
	1451.65	93.1063	1451.65	88.0917	1451.65	87.4379	1451.65	90.3362
	1452.13	93.0899	1452.13	88.0479	1452.13	87.2917	1452.13	90.26
	1452.62	93.0665	1452.62	87.9837	1452.62	87.0948	1452.62	90.1606
	1453.1	93.0345	1453.1	87.8947	1453.1	86.836	1453.1	90.0304
	1453.58	92.9945	1453.58	87.7791	1453.58	86.5033	1453.58	89.8578
	1454.06	92.9503	1454.06	87.6393	1454.06	86.0888	1454.06	89.6314
	1454.55	92.9086	1454.55	87.4844	1454.55	85.596	1454.55	89.3446
	1455.03	92.8795	1455.03	87.3345	1455.03	85.0549	1455.03	89.0062
	1455.51	92.875	1455.51	87.2201	1455.51	84.5313	1455.51	88.6484
	1455.99	92.9056	1455.99	87.1789	1455.99	84.1355	1455.99	88.3377
	1456.47	92.9733	1456.47	87.2398	1456.47	83.993	1456.47	88.1621
	1456.96	93.0678	1456.96	87.4004	1456.96	84.1712	1456.96	88.1844
	1457.44	93.1698	1457.44	87.6227	1457.44	84.6299	1457.44	88.4011
	1457.92	93.2632	1457.92	87.8566	1457.92	85.2487	1457.92	88.7487
	1458.4	93.3406	1458.4	88.0673	1458.4	85.9071	1458.4	89.1508
	1458.88	93.4018	1458.88	88.2393	1458.88	86.5223	1458.88	89.5486
	1459.37	93.4484	1459.37	88.3695	1459.37	87.0511	1459.37	89.908
	1459.85	93.4818	1459.85	88.4595	1459.85	87.4748	1459.85	90.2121
	1460.33	93.5025	1460.33	88.5105	1460.33	87.7812	1460.33	90.4494
	1460.81	93.5112	1460.81	88.5242	1460.81	87.9639	1460.81	90.6124
	1461.3	93.5096	1461.3	88.5039	1461.3	88.0243	1461.3	90.6986
	1461.78	93.5015	1461.78	88.4567	1461.78	87.972	1461.78	90.71
	1462.26	93.4918	1462.26	88.3939	1462.26	87.8294	1462.26	90.6568
	1462.74	93.4862	1462.74	88.3306	1462.74	87.6318	1462.74	90.5581
	1463.22	93.49	1463.22	88.2853	1463.22	87.4305	1463.22	90.4451
	1463.71	93.505	1463.71	88.2734	1463.71	87.2799	1463.71	90.3533
	1464.19	93.529	1464.19	88.3024	1464.19	87.2236	1464.19	90.3149
	1464.67	93.5552	1464.67	88.3665	1464.67	87.2769	1464.67	90.3465
	1465.15	93.5753	1465.15	88.4504	1465.15	87.4196	1465.15	90.4414
	1465.63	93.583	1465.63	88.5349	1465.63	87.6074	1465.63	90.5753
	1466.12	93.5749	1466.12	88.6053	1466.12	87.7908	1466.12	90.7177
	1466.6	93.5512	1466.6	88.6537	1466.6	87.9327	1466.6	90.8444
	1467.08	93.5132	1467.08	88.6772	1467.08	88.008	1467.08	90.9378
	1467.56	93.463	1467.56	88.6751	1467.56	88.001	1467.56	90.9866
	1468.05	93.4027	1468.05	88.647	1468.05	87.902	1468.05	90.9838
	1468.53	93.3355	1468.53	88.5931	1468.53	87.7033	1468.53	90.9227
	1469.01	93.2661	1469.01	88.515	1469.01	87.4002	1469.01	90.7986
	1469.49	93.2013	1469.49	88.4182	1469.49	86.9927	1469.49	90.6092
	1469.97	93.1515	1469.97	88.3149	1469.97	86.4935	1469.97	90.3598
	1470.46	93.1299	1470.46	88.2253	1470.46	85.9342	1470.46	90.068
	1470.94	93.1501	1470.94	88.1754	1470.94	85.3691	1470.94	89.767
	1471.42	93.2219	1471.42	88.1926	1471.42	84.8795	1471.42	89.5091
	1471.9	93.3438	1471.9	88.2916	1471.9	84.5469	1471.9	89.3488
	1472.38	93.5004	1472.38	88.4636	1472.38	84.4162	1472.38	89.3188
	1472.87	93.6673	1472.87	88.6781	1472.87	84.4697	1472.87	89.4114
	1473.35	93.8245	1473.35	88.9009	1473.35	84.6435	1473.35	89.5869
	1473.83	93.9635	1473.83	89.1103	1473.83	84.8671	1473.83	89.799
	1474.31	94.0866	1474.31	89.3021	1474.31	85.0934	1474.31	90.0152
	1474.8	94.2005	1474.8	89.4831	1474.8	85.3086	1474.8	90.2246
	1475.28	94.3112	1475.28	89.6619	1475.28	85.5185	1475.28	90.4296
	1475.76	94.4201	1475.76	89.8417	1475.76	85.7327	1475.76	90.6366
	1476.24	94.5243	1476.24	90.0177	1476.24	85.9513	1476.24	90.8465
	1476.72	94.6184	1476.72	90.1794	1476.72	86.1608	1476.72	91.0518
	1477.21	94.6976	1477.21	90.3153	1477.21	86.338	1477.21	91.2381
	1477.69	94.7601	1477.69	90.4193	1477.69	86.462	1477.69	91.3912
	1478.17	94.8074	1478.17	90.4916	1478.17	86.5198	1478.17	91.5009
	1478.65	94.8431	1478.65	90.5382	1478.65	86.5122	1478.65	91.5651
	1479.13	94.8718	1479.13	90.568	1479.13	86.4525	1479.13	91.5899
	1479.62	94.8978	1479.62	90.5913	1479.62	86.3638	1479.62	91.5885
	1480.1	94.9243	1480.1	90.616	1480.1	86.2723	1480.1	91.5782
	1480.58	94.9527	1480.58	90.646	1480.58	86.1985	1480.58	91.5747
	1481.06	94.9827	1481.06	90.681	1481.06	86.152	1481.06	91.5888
	1481.55	95.0127	1481.55	90.7161	1481.55	86.1271	1481.55	91.6214
	1482.03	95.0402	1482.03	90.7448	1482.03	86.1056	1482.03	91.6642
	1482.51	95.0626	1482.51	90.7597	1482.51	86.0627	1482.51	91.7018
	1482.99	95.0783	1482.99	90.7555	1482.99	85.9762	1482.99	91.7183
	1483.47	95.0863	1483.47	90.7294	1483.47	85.8307	1483.47	91.7005
	1483.95	95.0872	1483.95	90.6806	1483.95	85.619	1483.95	91.6402
	1484.44	95.0824	1484.44	90.6107	1484.44	85.3412	1484.44	91.5352
	1484.92	95.0741	1484.92	90.5228	1484.92	85.0032	1484.92	91.3882
	1485.4	95.0648	1485.4	90.4217	1485.4	84.6153	1485.4	91.2059
	1485.88	95.0566	1485.88	90.3124	1485.88	84.1891	1485.88	90.9966
	1486.37	95.0512	1486.37	90.2008	1486.37	83.74	1486.37	90.7697
	1486.85	95.0501	1486.85	90.0935	1486.85	83.2885	1486.85	90.5365
	1487.33	95.0549	1487.33	89.9985	1487.33	82.8612	1487.33	90.3102
	1487.81	95.0685	1487.81	89.9262	1487.81	82.4963	1487.81	90.1103
	1488.29	95.0947	1488.29	89.8901	1488.29	82.2418	1488.29	89.9637
	1488.78	95.1371	1488.78	89.9026	1488.78	82.144	1488.78	89.8995
	1489.26	95.1963	1489.26	89.9707	1489.26	82.2336	1489.26	89.9422
	1489.74	95.268	1489.74	90.0888	1489.74	82.5035	1489.74	90.0965
	1490.22	95.3431	1490.22	90.2381	1490.22	82.9035	1490.22	90.3403
	1490.7	95.4103	1490.7	90.3897	1490.7	83.3511	1490.7	90.6289
	1491.19	95.461	1491.19	90.5169	1491.19	83.7631	1491.19	90.9114
	1491.67	95.4913	1491.67	90.6017	1491.67	84.0794	1491.67	91.147
	1492.15	95.5013	1492.15	90.6358	1492.15	84.2654	1492.15	91.3083
	1492.63	95.4945	1492.63	90.6202	1492.63	84.3136	1492.63	91.3847
	1493.12	95.4749	1493.12	90.5609	1493.12	84.2329	1493.12	91.3761
	1493.6	95.4473	1493.6	90.4675	1493.6	84.0435	1493.6	91.2901
	1494.08	95.4154	1494.08	90.35	1494.08	83.7722	1494.08	91.1391
	1494.56	95.3827	1494.56	90.2197	1494.56	83.454	1494.56	90.9422
	1495.04	95.3519	1495.04	90.0877	1495.04	83.1315	1495.04	90.7258
	1495.53	95.325	1495.53	89.9632	1495.53	82.8461	1495.53	90.519
	1496.01	95.3025	1496.01	89.8513	1496.01	82.632	1496.01	90.3502
	1496.49	95.2832	1496.49	89.7523	1496.49	82.5037	1496.49	90.2382
	1496.97	95.2644	1496.97	89.6624	1496.97	82.4548	1496.97	90.1869
	1497.45	95.2417	1497.45	89.5757	1497.45	82.4621	1497.45	90.1868
	1497.94	95.2108	1497.94	89.4865	1497.94	82.4982	1497.94	90.2215
	1498.42	95.1684	1498.42	89.3907	1498.42	82.5401	1498.42	90.2745
	1498.9	95.1121	1498.9	89.2847	1498.9	82.5689	1498.9	90.3319
	1499.38	95.0413	1499.38	89.1647	1499.38	82.5695	1499.38	90.3826
	1499.87	94.9564	1499.87	89.0268	1499.87	82.5291	1499.87	90.4185
	1500.35	94.8585	1500.35	88.8671	1500.35	82.4344	1500.35	90.4316
	1500.83	94.749	1500.83	88.6825	1500.83	82.2743	1500.83	90.4149
	1501.31	94.6288	1501.31	88.4711	1501.31	82.0404	1501.31	90.3618
	1501.79	94.4989	1501.79	88.2329	1501.79	81.7262	1501.79	90.2651
	1502.28	94.3604	1502.28	87.9679	1502.28	81.3271	1502.28	90.1165
	1502.76	94.215	1502.76	87.6761	1502.76	80.8374	1502.76	89.9051
	1503.24	94.0663	1503.24	87.3579	1503.24	80.252	1503.24	89.6174
	1503.72	93.9203	1503.72	87.0126	1503.72	79.5631	1503.72	89.2356
	1504.2	93.7878	1504.2	86.6423	1504.2	78.7695	1504.2	88.7419
	1504.69	93.6875	1504.69	86.2593	1504.69	77.8951	1504.69	88.1307
	1505.17	93.6471	1505.17	85.8932	1505.17	77.0116	1505.17	87.4283
	1505.65	93.6981	1505.65	85.6014	1505.65	76.2723	1505.65	86.7294
	1506.13	93.857	1506.13	85.4542	1506.13	75.8854	1506.13	86.2011
	1506.62	94.102	1506.62	85.4898	1506.62	75.9888	1506.62	86.0009
	1507.1	94.3759	1507.1	85.6729	1507.1	76.5261	1507.1	86.1611
	1507.58	94.6248	1507.58	85.9201	1507.58	77.287	1507.58	86.5682
	1508.06	94.826	1508.06	86.1612	1508.06	78.073	1508.06	87.0712
	1508.54	94.9822	1508.54	86.3617	1508.54	78.774	1508.54	87.5605
	1509.03	95.1062	1509.03	86.5174	1509.03	79.3649	1509.03	87.9881
	1509.51	95.209	1509.51	86.6373	1509.51	79.8619	1509.51	88.3456
	1509.99	95.2971	1509.99	86.7311	1509.99	80.2894	1509.99	88.6391
	1510.47	95.3731	1510.47	86.805	1510.47	80.6661	1510.47	88.8792
	1510.95	95.4369	1510.95	86.8599	1510.95	80.9981	1510.95	89.0741
	1511.44	95.4868	1511.44	86.8915	1511.44	81.2773	1511.44	89.2265
	1511.92	95.5216	1511.92	86.8932	1511.92	81.4871	1511.92	89.334
	1512.4	95.5408	1512.4	86.8592	1512.4	81.6087	1512.4	89.3904
	1512.88	95.5448	1512.88	86.7866	1512.88	81.6274	1512.88	89.3877
	1513.36	95.5345	1513.36	86.6766	1513.36	81.5392	1513.36	89.3199
	1513.85	95.512	1513.85	86.5347	1513.85	81.3528	1513.85	89.1851
	1514.33	95.4803	1514.33	86.3701	1514.33	81.0932	1514.33	88.9904
	1514.81	95.4435	1514.81	86.1935	1514.81	80.798	1514.81	88.7526
	1515.29	95.4071	1515.29	86.0177	1515.29	80.5184	1515.29	88.5034
	1515.78	95.3763	1515.78	85.8537	1515.78	80.3074	1515.78	88.2845
	1516.26	95.3536	1516.26	85.7074	1516.26	80.1974	1516.26	88.1323
	1516.74	95.3375	1516.74	85.576	1516.74	80.1834	1516.74	88.0627
	1517.22	95.3222	1517.22	85.449	1517.22	80.2197	1517.22	88.0582
	1517.7	95.3012	1517.7	85.3138	1517.7	80.244	1517.7	88.0786
	1518.18	95.2702	1518.18	85.1589	1518.18	80.1982	1518.18	88.0738
	1518.67	95.229	1518.67	84.9794	1518.67	80.052	1518.67	88.0043
	1519.15	95.1818	1519.15	84.7772	1519.15	79.8093	1519.15	87.8522
	1519.63	95.1367	1519.63	84.563	1519.63	79.513	1519.63	87.6275
	1520.11	95.1034	1520.11	84.3556	1520.11	79.2403	1520.11	87.3728
	1520.6	95.0889	1520.6	84.1774	1520.6	79.0814	1520.6	87.1562
	1521.08	95.0936	1521.08	84.045	1521.08	79.1034	1521.08	87.0505
	1521.56	95.109	1521.56	83.9569	1521.56	79.3001	1521.56	87.0866
	1522.04	95.1229	1522.04	83.8936	1522.04	79.5939	1522.04	87.2359
	1522.52	95.1268	1522.52	83.8282	1522.52	79.8826	1522.52	87.4305
	1523.01	95.1192	1523.01	83.7424	1523.01	80.0983	1523.01	87.6081
	1523.49	95.1039	1523.49	83.6299	1523.49	80.219	1523.49	87.7318
	1523.97	95.0869	1523.97	83.4948	1523.97	80.2602	1523.97	87.7925
	1524.45	95.073	1524.45	83.347	1524.45	80.2576	1524.45	87.803
	1524.93	95.0651	1524.93	83.1989	1524.93	80.254	1524.93	87.7882
	1525.42	95.0634	1525.42	83.0607	1525.42	80.2865	1525.42	87.7775
	1525.9	95.0663	1525.9	82.9363	1525.9	80.3745	1525.9	87.7934
	1526.38	95.0713	1526.38	82.8223	1526.38	80.5172	1526.38	87.8473
	1526.86	95.0766	1526.86	82.7096	1526.86	80.696	1526.86	87.9367
	1527.35	95.0811	1527.35	82.5885	1527.35	80.8848	1527.35	88.0494
	1527.83	95.0837	1527.83	82.451	1527.83	81.0557	1527.83	88.169
	1528.31	95.0824	1528.31	82.2931	1528.31	81.1836	1528.31	88.2789
	1528.79	95.0742	1528.79	82.1136	1528.79	81.2476	1528.79	88.3639
	1529.27	95.0558	1529.27	81.9125	1529.27	81.2282	1529.27	88.4082
	1529.76	95.0249	1529.76	81.6901	1529.76	81.1119	1529.76	88.3971
	1530.24	94.9817	1530.24	81.4464	1530.24	80.8944	1530.24	88.3187
	1530.72	94.93	1530.72	81.1844	1530.72	80.5867	1530.72	88.1666
	1531.2	94.8764	1531.2	80.9115	1531.2	80.2184	1531.2	87.9454
	1531.68	94.8298	1531.68	80.6433	1531.68	79.8419	1531.68	87.676
	1532.17	94.7994	1532.17	80.4048	1532.17	79.533	1532.17	87.4038
	1532.65	94.7902	1532.65	80.2229	1532.65	79.364	1532.65	87.1884
	1533.13	94.7989	1533.13	80.1131	1533.13	79.3697	1533.13	87.0846
	1533.61	94.8136	1533.61	80.0644	1533.61	79.514	1533.61	87.1093
	1534.1	94.8204	1534.1	80.0439	1534.1	79.7062	1534.1	87.2297
	1534.58	94.8091	1534.58	80.0127	1534.58	79.8434	1534.58	87.3816
	1535.06	94.7768	1535.06	79.9437	1535.06	79.8547	1535.06	87.5011
	1535.54	94.7253	1535.54	79.8284	1535.54	79.7129	1535.54	87.5466
	1536.02	94.6579	1536.02	79.6716	1536.02	79.4166	1536.02	87.4929
	1536.51	94.5781	1536.51	79.4878	1536.51	78.9788	1536.51	87.3267
	1536.99	94.4883	1536.99	79.2943	1536.99	78.4138	1536.99	87.0387
	1537.47	94.3921	1537.47	79.1151	1537.47	77.7472	1537.47	86.626
	1537.95	94.296	1537.95	78.9777	1537.95	77.0214	1537.95	86.0979
	1538.43	94.2108	1538.43	78.9125	1538.43	76.3075	1538.43	85.4893
	1538.92	94.1517	1538.92	78.9487	1538.92	75.7194	1538.92	84.882
	1539.4	94.1314	1539.4	79.1016	1539.4	75.3825	1539.4	84.3941
	1539.88	94.1506	1539.88	79.3611	1539.88	75.3704	1539.88	84.1315
	1540.36	94.1937	1540.36	79.6895	1540.36	75.6482	1540.36	84.1245
	1540.85	94.2391	1540.85	80.0394	1540.85	76.0975	1540.85	84.3156
	1541.33	94.2715	1541.33	80.373	1541.33	76.5892	1541.33	84.6064
	1541.81	94.2865	1541.81	80.6713	1541.81	77.0384	1541.81	84.9101
	1542.29	94.2885	1542.29	80.9334	1542.29	77.422	1542.29	85.1814
	1542.77	94.285	1542.77	81.1714	1542.77	77.7604	1542.77	85.4123
	1543.26	94.2833	1543.26	81.4039	1543.26	78.0966	1543.26	85.6205
	1543.74	94.2863	1543.74	81.6466	1543.74	78.4689	1543.74	85.8338
	1544.22	94.2923	1544.22	81.9051	1544.22	78.8924	1544.22	86.075
	1544.7	94.2957	1544.7	82.1692	1544.7	79.3449	1544.7	86.348
	1545.18	94.2906	1545.18	82.4178	1545.18	79.7769	1545.18	86.6345
	1545.67	94.2727	1545.67	82.6271	1545.67	80.1283	1545.67	86.9006
	1546.15	94.2419	1546.15	82.7821	1546.15	80.355	1546.15	87.1107
	1546.63	94.2013	1546.63	82.8825	1546.63	80.4433	1546.63	87.2424
	1547.11	94.156	1547.11	82.9409	1547.11	80.4066	1547.11	87.287
	1547.59	94.1113	1547.59	82.9788	1547.59	80.2816	1547.59	87.2538
	1548.08	94.0714	1548.08	83.0197	1548.08	80.1165	1548.08	87.166
	1548.56	94.0386	1548.56	83.0835	1548.56	79.9641	1548.56	87.0591
	1549.04	94.012	1549.04	83.177	1549.04	79.863	1549.04	86.9699
	1549.52	93.9886	1549.52	83.2912	1549.52	79.8243	1549.52	86.9232
	1550.01	93.9636	1550.01	83.4049	1550.01	79.8278	1550.01	86.9229
	1550.49	93.9333	1550.49	83.4968	1550.49	79.8353	1550.49	86.9514
	1550.97	93.8958	1550.97	83.5547	1550.97	79.8095	1550.97	86.9805
	1551.45	93.8513	1551.45	83.5793	1551.45	79.7268	1551.45	86.9828
	1551.93	93.8008	1551.93	83.5804	1551.93	79.5829	1551.93	86.9424
	1552.42	93.7455	1552.42	83.5712	1552.42	79.3875	1552.42	86.8568
	1552.9	93.6859	1552.9	83.5615	1552.9	79.158	1552.9	86.736
	1553.38	93.6218	1553.38	83.5525	1553.38	78.9082	1553.38	86.5964
	1553.86	93.5518	1553.86	83.5361	1553.86	78.6432	1553.86	86.4539
	1554.34	93.4739	1554.34	83.4979	1554.34	78.3543	1554.34	86.3152
	1554.83	93.3862	1554.83	83.4249	1554.83	78.0233	1554.83	86.1724
	1555.31	93.2874	1555.31	83.3102	1555.31	77.6283	1555.31	86.0039
	1555.79	93.1778	1555.79	83.1576	1555.79	77.154	1555.79	85.7802
	1556.27	93.0606	1556.27	82.9818	1556.27	76.6001	1556.27	85.4715
	1556.76	92.9454	1556.76	82.818	1556.76	76.0063	1556.76	85.0615
	1557.24	92.853	1557.24	82.731	1557.24	75.4864	1557.24	84.5751
	1557.72	92.815	1557.72	82.8153	1557.72	75.2523	1557.72	84.1156
	1558.2	92.8615	1558.2	83.1598	1558.2	75.5748	1558.2	83.89
	1558.68	92.9862	1558.68	83.7482	1558.68	76.5503	1558.68	84.0898
	1559.16	93.1357	1559.16	84.4251	1559.16	77.9246	1559.16	84.6999
	1559.65	93.2493	1559.65	85.0132	1559.65	79.2799	1559.65	85.503
	1560.13	93.3036	1560.13	85.4377	1560.13	80.3591	1560.13	86.2796
	1560.61	93.3064	1560.61	85.7133	1560.61	81.1169	1560.61	86.9222
	1561.09	93.2756	1561.09	85.8851	1561.09	81.6092	1561.09	87.4095
	1561.58	93.2272	1561.58	85.9961	1561.58	81.915	1561.58	87.7619
	1562.06	93.1729	1562.06	86.0797	1562.06	82.1023	1562.06	88.0092
	1562.54	93.1203	1562.54	86.1617	1562.54	82.2273	1562.54	88.1817
[truncated: 4,226 more rows]

## Sheet: Fig. 3
	Fig. 3c								Fig. 3d
		CT/PVA		HMOF-CT/PVA		MOF-CT/PVA				CT/PVA		HMOF-CT/PVA		MOF-CT/PVA
	Time (min)	Water uptake (g g-1)	Error bar	Water uptake (g g-1)	Error bar	Water uptake (g g-1)	Error bar		Relative humidity (%)	Water uptake (g g-1)	Error bar	Water uptake (g g-1)	Error bar	Water uptake (g g-1)	Error bar
	0	0	0.09091	0	0.06897	0	0.10345		30	0.9855	0.15339	1.27705	0.13022	1.38857	0.14503
	1	0.4652	0.15347	1.05628	0.13569	1.79714	0.1354		40	1.3095	0.12657	1.64598	0.14082	1.68429	0.20845
	3	0.6324	0.12481	1.39945	0.12354	2.96515	0.18354		50	1.4445	0.15994	1.73112	0.13157	1.87714	0.13403
	5	0.856	0.02727	1.77429	0.08621	3.46429	0.06034		60	1.566	0.13306	1.91558	0.1453	2.17286	0.13161
	10	1.2254	0.17358	2.23748	0.09638	3.8645	0.11853		70	1.7415	0.14513	2.08585	0.13674	2.61	0.1419
	15	1.4335	0.14545	2.41857	0.06897	4.06429	0.11207		80	1.8495	0.16169	2.38383	0.13818	3.66429	0.14086
	20	1.59023	0.12385	2.4563	0.10268	4.12466	0.14769		90	2.1195	0.18194	2.73857	0.16441	4.53857	0.15478
	25	1.70235	0.11035	2.4834	0.15354	4.17165	0.16327
	30	1.755	0.17273	2.50714	0.07759	4.19143	0.13793
	45	1.809	0.11818	2.54571	0.10345	4.33286	0.14655
	60	1.998	0.11818	2.61	0.12069	4.38429	0.16379
	75	2.0385	0.10909	2.64857	0.12931	4.38429	0.14655
	90	2.079	0.11818	2.67429	0.13793	4.43571	0.13793

## Sheet: Fig. 4
	Fig. 4b					Fig. 4c
		CT/PVA	HMOF-CT/PVA	MOF-CT/PVA			CT/PVA	HMOF-CT/PVA	MOF-CT/PVA	CT/PVA	HMOF-CT/PVA	MOF-CT/PVA
	Time (min)	Water uptake (g g-1)	Water uptake (g g-1)	Water uptake (g g-1)		Time (min)	Water uptake (g g-1)	Water uptake (g g-1)	Water uptake (g g-1)	Temperature (℃)	Temperature (℃)	Temperature (℃)
	0	0	0	0		0	0	0	0	25	25	25
	1	0.4652	1.05628	1.79714		1	0.4652	1.05628	1.79714	25	25	25
	3	0.6324	1.39945	2.96515		3	0.6324	1.39945	2.96515	25	25	25
	5	0.856	1.77429	3.46429		5	0.856	1.77429	3.46429	25	25	25
	10	1.2254	2.23748	3.8645		10	1.2254	2.23748	3.8645	25	25	25
	15	1.4335	2.41857	4.06429		15	1.4335	2.41857	4.06429	25	25	25
	20	1.59023	2.4563	4.12466		20	1.59023	2.4563	4.12466	25	25	25
	25	1.70235	2.4834	4.17165		25	1.70235	2.4834	4.17165	25	25	25
	30	1.755	2.50714	4.19143		30	1.755	2.50714	4.19143	25	25	25
	31	1.6632	1.50882	2.86622		31	1.6632	1.50882	2.86622	29.29	38.02	47
	33	1.2474	0.98548	1.42833		33	1.2474	0.98548	1.42833	30.21	39.85	52.32
	35	0.9306	0.7006	0.56407		35	0.9306	0.7006	0.56407	30.97	42.21	55.93
	38	0.85635	0.56618	0.21721		38	0.85635	0.56618	0.21721	31.58	44.11	56.42
	40	0.81229	0.51722	0.12142		40	0.81229	0.51722	0.12142	31.73	45.98	56.91
						41	0.8152	1.06125	1.78126	25	25	25
						43	0.8324	1.41028	2.92153	25	25	25
						45	0.8842	1.79327	3.4726	25	25	25
						50	1.21058	2.21028	3.87027	25	25	25
						55	1.47268	2.42038	4.08265	25	25	25
						60	1.60386	2.45935	4.13029	25	25	25
						65	1.71729	2.49265	4.17816	25	25	25
						70	1.74028	2.53028	4.19815	25	25	25
						71	1.62	1.42321	2.67429	29.62	38.26	48.09
						73	1.2285	0.97056	1.39371	30.42	39.94	52.91
						75	0.9207	0.70096	0.55286	31.05	42.21	56.02
						78	0.729	0.54488	0.22407	31.69	44.92	56.49
						80	0.68715	0.50997	0.11829	31.82	46.24	57.32
						81	0.6952	1.07633	1.82348	25	25	25
						83	0.7224	1.38324	2.99336	25	25	25
						85	0.87322	1.79357	3.47359	25	25	25
						90	1.21385	2.27354	3.8545	25	25	25
						95	1.47354	2.43254	4.09338	25	25	25
						100	1.59659	2.46328	4.15651	25	25	25
						105	1.71205	2.48687	4.17455	25	25	25
						110	1.74322	2.49368	4.18246	25	25	25
						111	1.70322	1.4811	2.68582	28.59	38.05	47.96
						113	1.269	0.98759	1.40459	30.01	39.86	52.82
						115	0.945	0.7038	0.56163	31.01	42.21	55.93
						118	0.8505	0.55736	0.23761	31.68	44.71	56.12
						120	0.7695	0.53352	0.11347	31.83	45.28	57.25
						121	0.77565	1.12088	1.72368	25	25	25
						123	0.80354	1.42028	2.93025	25	25	25
						125	0.83028	1.78368	3.41207	25	25	25
						130	1.23025	2.2269	3.83054	25	25	25
						135	1.40326	2.41857	4.04025	25	25	25
						140	1.56358	2.48357	4.1035	25	25	25
						145	1.68246	2.49368	4.14389	25	25	25
						150	1.70347	2.53668	4.16305	25	25	25
						151	1.62	1.4933	2.74886	29.83	37.96	47.65
						153	1.215	0.91664	1.39371	30.41	39.98	52.62
						155	0.918	0.69188	0.57857	31.02	42.36	55.63
						158	0.729	0.56871	0.21343	31.88	44.01	56.82
						160	0.67365	0.54488	0.08871	32	45.82	57.41
						161	0.6835	1.03265	1.83649	25	25	25
						163	0.71039	1.36328	3.05248	25	25	25
						165	0.856	1.73028	3.49326	25	25	25
						170	1.20689	2.28625	3.89346	25	25	25
						175	1.40659	2.38895	4.09349	25	25	25
						180	1.56795	2.43628	4.18724	25	25	25
						185	1.68359	2.45328	4.19736	25	25	25
						190	1.70636	2.48329	4.23547	25	25	25
						191	1.6632	1.41895	2.68582	29.31	38.25	47.86
						193	1.2555	0.78042	1.47916	30.11	40.05	52.3
						195	0.945	0.68961	0.57857	30.77	42.29	55.89
						198	0.7965	0.57307	0.18541	31.86	44.01	56.45
						200	0.69795	0.51104	0.12092	31.89	45.97	56.95
						201	0.7034	1.0734	1.73064	25	25	25
						203	0.75313	1.43354	2.92375	25	25	25
						205	0.87654	1.79638	3.42429	25	25	25
						210	1.26345	2.24357	3.83565	25	25	25
						215	1.4568	2.44324	4.02648	25	25	25
						220	1.6105	2.47345	4.12466	25	25	25
						225	1.70235	2.49343	4.15354	25	25	25
						230	1.78635	2.52385	4.16296	25	25	25
						231	1.62	1.47571	2.898	29.41	38.85	46.98
						233	1.215	0.93083	1.39371	30.29	39.98	52.89
						235	0.918	0.7038	0.57857	31.03	42.21	55.69
						238	0.729	0.5619	0.21343	31.88	44.19	56.89
						240	0.77365	0.50515	0.12266	31.93	46.07	57.28
						241	0.8052	1.01358	1.70654	25	25	25
						243	0.8224	1.36129	2.88354	25	25	25
						245	0.86265	1.74536	3.39534	25	25	25
						250	1.23494	2.20219	3.78354	25	25	25
						255	1.45657	2.39125	3.92443	25	25	25
						260	1.60129	2.42655	4.06547	25	25	25
						265	1.72489	2.46267	4.10965	25	25	25
						270	1.73484	2.47357	4.11056	25	25	25
						271	1.6632	1.55517	2.81057	29.29	37.96	47.09
						273	1.2555	1.02732	1.42971	30.11	40.43	52.32
						275	0.9045	0.72792	0.55286	31	42.01	55.98
						278	0.7965	0.57411	0.17486	31.96	44	56.68
						280	0.6615	0.52331	0.12471	32	45.52	56.93
						281	0.67654	1.08636	1.82354	25	25	25
						283	0.69265	1.41386	2.99675	25	25	25
						285	0.83597	1.8054	3.48655	25	25	25
						290	1.20546	2.26598	3.89725	25	25	25
						295	1.40649	2.44258	4.09348	25	25	25
						300	1.58126	2.48453	4.14561	25	25	25
						305	1.6754	2.52234	4.19348	25	25	25
						310	1.69346	2.55354	4.22357	25	25	25
						311	1.69145	1.41895	2.82343	29.2	38.15	47.11
						313	1.269	0.97056	1.39371	30.16	39.93	52.42
						315	0.945	0.72934	0.57857	30.89	42.15	55.76
						318	0.8235	0.57326	0.21343	31.78	44.14	56.52
						320	0.7695	0.50231	0.10029	31.76	45.99	57.21
						321	0.7752	1.06848	1.80655	25	25	25
						323	0.81541	1.40655	2.97515	25	25	25
						325	0.856	1.78354	3.47419	25	25	25
						330	1.2854	2.24385	3.88672	25	25	25
						335	1.4335	2.4355	4.08433	25	25	25
						340	1.61563	2.46285	4.13776	25	25	25
						345	1.72375	2.49235	4.18463	25	25	25
						350	1.77635	2.51655	4.19756	25	25	25
						351	1.6632	1.47287	2.88514	29.32	38.09	46.96
						353	1.2555	0.94502	1.42971	30.15	39.88	52.32
						355	0.9045	0.70323	0.55286	31.04	42.19	55.98
						358	0.7965	0.56588	0.21214	31.62	44.13	56.53
						360	0.73575	0.51508	0.11726	31.79	45.99	56.94
						361	0.76354	1.01738	1.70786	25	25	25
						363	0.79655	1.36858	2.88355	25	25	25
						365	0.82655	1.73547	3.37652	25	25	25
						370	1.20543	2.19787	3.78354	25	25	25
						375	1.40465	2.37582	3.96355	25	25	25
						380	1.56872	2.40543	4.03785	25	25	25
						385	1.67128	2.43875	4.08454	25	25	25
						390	1.72575	2.45768	4.10759	25	25	25
						391	1.72758	1.63747	2.77457	29.21	37.89	47.25
						393	1.323	1.02448	1.34486	30.12	39.76	52.43
						395	1.0125	0.72792	0.52971	30.78	42.1	56.03
						398	0.918	0.61299	0.20931	31.56	44.01	56.49
						400	0.837	0.52785	0.11314	31.67	45.91	57.26

## Sheet: Supplementary Fig. 1
	Supplementary Fig. 1
	CT/PVA with PEG						CT/PVA without PEG
	Binding energy(eV)	Sum	C-C	C-O/C-N	C=O	O=C-O-	Binding energy(eV)	Sum	C-C	C-O/C-N	C=O	O=C-O-
		Intensity	Intensity	Intensity	Intensity	Intensity		Intensity	Intensity	Intensity	Intensity	Intensity
	292.98	2800.34	2513.61	2618	2468.49	2504.45	292.98	8930.29	8549.95	8407.52	8157.18	8187.52
	292.88	2785.45	2489.34	2597.19	2443.41	2481.05	292.88	8911.06	8518.44	8373.45	8116.23	8148.62
	292.78	2771.3	2465.34	2576.81	2418.58	2458.02	292.78	8892.86	8487.32	8339.71	8075.35	8109.96
	292.68	2757.79	2441.48	2556.76	2393.87	2435.24	292.68	8875.77	8456.62	8306.34	8034.52	8071.56
	292.58	2744.75	2417.53	2536.81	2369.07	2412.5	292.58	8859.86	8426.36	8273.35	7993.76	8033.46
	292.48	2732.6	2393.9	2517.38	2344.56	2390.21	292.48	8845.21	8396.56	8240.76	7953.07	7995.69
	292.38	2721.22	2370.42	2498.32	2320.19	2368.21	292.38	8831.92	8367.24	8208.6	7912.45	7958.28
	292.28	2710.66	2347.06	2479.62	2295.94	2346.52	292.28	8820.09	8338.44	8176.9	7871.92	7921.29
	292.18	2700.77	2323.66	2461.12	2271.62	2324.97	292.18	8809.82	8310.17	8145.68	7831.48	7884.74
	292.08	2691.82	2300.4	2443.04	2247.45	2303.78	292.08	8801.24	8282.47	8114.98	7791.13	7848.71
	291.98	2684.05	2277.48	2425.58	2223.61	2283.17	291.98	8794.48	8255.37	8084.81	7750.88	7813.25
	291.88	2677.04	2254.39	2408.27	2199.59	2262.65	291.88	8789.7	8228.9	8055.24	7710.74	7778.45
	291.78	2671.44	2231.72	2391.69	2175.98	2242.84	291.78	8787.07	8203.1	8026.29	7670.72	7744.39
	291.68	2666.9	2209.01	2375.45	2152.34	2223.34	291.68	8786.79	8178.02	7998	7630.84	7711.17
	291.58	2663.61	2186.38	2359.66	2128.78	2204.29	291.58	8789.07	8153.68	7970.41	7591.09	7678.91
	291.48	2661.59	2163.73	2344.27	2105.21	2185.64	291.48	8794.15	8130.13	7943.58	7551.49	7647.77
	291.38	2661.49	2141.57	2329.82	2082.15	2167.98	291.38	8802.35	8107.43	7917.57	7512.06	7617.91
	291.28	2663.14	2119.63	2316.07	2059.31	2151.07	291.28	8813.98	8085.62	7892.42	7472.82	7589.54
	291.18	2666.76	2097.94	2303.1	2036.77	2135.05	291.18	8829.43	8064.76	7868.21	7433.77	7562.9
	291.08	2672.64	2076.64	2291.09	2014.63	2120.13	291.08	8849.15	8044.91	7844.99	7394.94	7538.32
	290.98	2680.69	2055.43	2279.79	1992.65	2106.11	290.98	8873.67	8026.13	7822.85	7356.35	7516.14
	290.88	2691.46	2034.63	2269.58	1971.12	2093.45	290.88	8903.65	8008.5	7801.87	7318.02	7496.85
	290.78	2705.14	2014.17	2260.45	1950.01	2082.21	290.78	8939.85	7992.09	7782.15	7279.98	7481.02
	290.68	2722.05	1994.09	2252.49	1929.36	2072.59	290.68	8983.2	7976.98	7763.77	7242.27	7469.37
	290.58	2742.12	1973.97	2245.37	1908.77	2064.37	290.58	9034.87	7963.27	7746.86	7204.91	7462.82
	290.48	2766.29	1954.35	2239.71	1888.81	2058.35	290.48	9096.27	7951.04	7731.52	7167.94	7462.54
	290.38	2794.93	1935.1	2235.49	1869.38	2054.68	290.38	9169.29	7940.41	7717.92	7131.41	7470.12
	290.28	2828.8	1916.48	2233.06	1850.76	2053.95	290.28	9256.29	7931.5	7706.18	7095.38	7487.61
	290.18	2868.43	1898.34	2232.38	1832.84	2056.44	290.18	9360.49	7924.42	7696.47	7059.9	7517.87
	290.08	2914.63	1880.72	2233.66	1815.72	2062.72	290.08	9486.39	7919.32	7688.98	7025.04	7565.02
	289.98	2968.28	1863.61	2237	1799.42	2073.39	289.98	9640.61	7916.33	7683.9	6990.88	7635.26
	289.88	3030.93	1847.37	2242.96	1784.4	2089.64	289.88	9833.64	7915.65	7681.49	6957.51	7738.55
	289.78	3103.8	1831.83	2251.57	1770.54	2112.32	289.78	10081.9	7917.44	7681.99	6925.04	7890.81
	289.68	3188.69	1817.07	2263.11	1758.03	2142.82	289.68	10411.1	7921.9	7685.68	6893.6	8117.1
	289.58	3287.92	1803.08	2277.84	1746.96	2182.93	289.58	10859.1	7929.26	7692.9	6863.35	8454.54
	289.48	3404.95	1790.33	2296.53	1737.97	2235.59	289.48	11476.4	7939.74	7704	6834.44	8952.94
	289.38	3543.82	1778.59	2319.3	1730.98	2304.11	289.38	12323.3	7953.64	7719.41	6807.11	9671.65
	289.28	3710.81	1768.35	2347.01	1726.71	2394.03	289.28	13456.9	7971.25	7739.61	6781.6	10666.8
	289.18	3913.84	1759.38	2379.9	1725.2	2512.34	289.18	14904.1	7992.9	7765.11	6758.24	11964
	289.08	4164.22	1751.74	2418.57	1726.85	2669.29	289.08	16596.2	8018.97	7796.54	6737.38	13493.2
	288.98	4477.24	1745.82	2464.01	1732.46	2878.92	288.98	18244.7	8049.83	7834.57	6719.5	14964.5
	288.88	4872.67	1741.97	2517.33	1742.92	3159.4	288.88	19281.9	8086	7880.07	6705.18	15808.2
	288.78	5374.31	1740.93	2580.13	1759.65	3532.72	288.78	19214.4	8127.99	7933.93	6695.15	15528.6
	288.68	6007.01	1741.68	2652.43	1782.54	4021.51	288.68	18190	8176.36	7997.25	6690.38	14271.1
	288.58	6796.74	1744.24	2735.47	1812.75	4648.96	288.58	16814.1	8231.79	8071.29	6692.12	12637.8
	288.48	7765.35	1749.76	2831.86	1852.94	5433.56	288.48	15560.6	8294.98	8157.51	6702.15	11098.6
	288.38	8919.37	1757.61	2942.81	1904.53	6377.44	288.38	14618.3	8366.85	8257.77	6722.98	9837.22
	288.28	10233.7	1769.26	3071.97	1971.8	7450.04	288.28	14014.7	8448.34	8374.19	6758.19	8874.24
	288.18	11618.5	1784.12	3221.46	2058.07	8554.17	288.18	13715.5	8540.52	8509.37	6812.93	8166.78
	288.08	12894.1	1802.45	3394.96	2169.49	9500.28	288.08	13673.1	8644.68	8666.6	6894.44	7655.31
	287.98	13819.7	1824.93	3597.51	2315.86	10033.3	287.98	13846.6	8762.21	8849.91	7012.51	7283.62
	287.88	14229	1852.11	3835.56	2512.91	9964.76	287.88	14210.6	8894.88	9064.74	7179.9	7006.54
	287.78	14177.9	1882.68	4115.66	2784.38	9316.8	287.78	14757.2	9044.57	9317.85	7411.87	6792.15
	287.68	13935.6	1917.32	4449.37	3171.15	8306.05	287.68	15493.5	9213.55	9618.18	7725.4	6619.45
	287.58	13828.3	1956.75	4852.71	3733.7	7182.28	287.58	16437.2	9404.44	9977.33	8137.08	6475.23
	287.48	14128.3	2001.67	5347.71	4551.47	6116.18	287.48	17610.2	9620.26	10410.1	8659.17	6351.34
	287.38	15035	2051.12	5963.35	5712.37	5186	287.38	19031.7	9864.82	10935.9	9293.03	6242.46
	287.28	16686.8	2108.88	6743.22	7290.47	4417.84	287.28	20701.5	10142.4	11578.2	10014	6145.09
	287.18	19114.7	2173.43	7737.54	9269.67	3802.56	287.18	22578.1	10458.1	12365.8	10749.5	6056.73
	287.08	22113.3	2247.95	9013.07	11398.1	3322.74	287.08	24559.7	10818.3	13332.5	11359.3	5975.54
	286.98	25045.3	2335.27	10645.6	12986.4	2956.22	286.98	26507	11230.5	14515.8	11660.3	5900.13
	286.88	27097.2	2438.04	12717.2	13161.8	2680.17	286.88	28346.9	11704.4	15957.8	11528.8	5829.42
	286.78	28213.9	2559.67	15304.3	11812	2475.16	286.78	30166	12252.1	17699.8	10998.8	5762.57
	286.68	29239.2	2703.26	18462.6	9739.69	2324.42	286.68	32181.3	12889.2	19780.6	10233.6	5698.94
	286.58	30944	2872.93	22196.5	7720.75	2215.16	286.58	34617	13636.5	22230.5	9406.85	5637.99
	286.48	33550.2	3073.75	26402.8	6084.62	2137.7	286.48	37624.6	14521.8	25060.7	8631.38	5579.31
	286.38	36809.1	3313.06	30787.7	4876.06	2085.33	286.38	41273.6	15584.2	28252.2	7956.95	5522.53
	286.28	40081	3599.78	34767.8	4033.21	2052.56	286.28	45549.9	16876	31726.9	7395.79	5467.39
	286.18	42450.7	3944.35	37506.4	3464.82	2033.3	286.18	50351.3	18468.4	35318.2	6941.12	5413.65
	286.08	43078.8	4363.4	38231.8	3087.4	2024.4	286.08	55470.7	20455.6	38739.6	6578.18	5361.12
	285.98	41697.9	4878.02	36720.3	2835.52	2023.01	285.98	60602	22957.5	41582.5	6289.97	5309.65
	285.88	38777.8	5512.63	33459.8	2661.4	2024.47	285.88	65421	26124.1	43389.3	6059.86	5259.08
	285.78	35174.1	6298.49	29302.8	2536.35	2027.08	285.78	69725.7	30128.1	43799.9	5873.62	5209.31
	285.68	31656.3	7270.44	25001.6	2442.97	2029.66	285.68	73598.6	35159.7	42717.9	5719.71	5160.25
	285.58	28709.7	8464.2	21016.9	2371.23	2031.95	285.58	77437.8	41409.8	40359.6	5589.4	5111.81
	285.48	26563.7	9909.23	17555.4	2313.93	2032.83	285.48	81821.2	49040.8	37146.8	5476.35	5063.92
	285.38	25281	11624.5	14666.6	2267.66	2032.97	285.38	87292	58149.3	33530.6	5376.06	5016.51
	285.28	24819.3	13599.9	12324.2	2231.4	2034.11	285.28	94144.5	68669	29874.7	5285.45	4969.55
	285.18	25040.8	15766.3	10460.4	2201.2	2034.36	285.18	102248	80235.5	26414.9	5202.36	4922.97
	285.08	25704.9	17964.2	8997.81	2177.01	2035.16	285.08	110856	91977.7	23277.8	5125.24	4876.74
	284.98	26445.8	19907.9	7858.78	2158.41	2037.23	284.98	118472	102348	20515.6	5052.95	4830.82
	284.88	26809.7	21216.9	6970.75	2143.74	2039.79	284.88	123048	109295	18131.9	4984.64	4785.19
	284.78	26401	21556.1	6274.96	2133.06	2043.54	284.78	122747	111004	16106.6	4919.64	4739.81
	284.68	25076.5	20830.8	5723.65	2125.73	2048.39	284.68	117023	106963	14405.4	4857.41	4694.67
	284.58	23008.3	19250.3	5279.62	2120.41	2053.39	284.58	106971	98306.5	12987.5	4797.54	4649.74
	284.48	20546.6	17191.7	4915.45	2115.91	2057.69	284.48	94588.3	87076.6	11811.6	4739.68	4605
	284.38	18022.6	15006.5	4610.78	2111.04	2060.36	284.38	81736.9	75174.6	10836.8	4683.53	4560.44
	284.28	15656.5	12928.6	4350.85	2104.47	2060.26	284.28	69650.9	63871.3	10026.9	4628.86	4516.03
	284.18	13557.4	11077.5	4126.12	2096.34	2057.73	284.18	58940.2	53808.7	9350.17	4575.48	4471.78
	284.08	11758.4	9493.92	3928.85	2086.04	2052.26	284.08	49800.5	45209.4	8779.95	4523.21	4427.65
	283.98	10251.4	8175.36	3752.97	2072.75	2043.18	283.98	42200.2	38063.6	8294.56	4471.91	4383.66
	283.88	9008.36	7098.17	3595.08	2057.26	2031.36	283.88	35988.8	32238.5	7876.38	4421.48	4339.78
	283.78	7992.42	6229.03	3451.37	2038.93	2016.25	283.78	30975.6	27556.9	7512.02	4371.79	4296
	283.68	7165.63	5532.8	3319.78	2018.28	1998.41	283.68	26956.8	23825.6	7191.02	4322.77	4252.32
	283.58	6492.3	4976.08	3198.96	1996.06	1978.67	283.58	23739.6	20859.9	6905.35	4274.35	4208.73
	283.48	5940.37	4528.69	3087.2	1972.28	1957.08	283.48	21154.2	18496.2	6648.91	4226.45	4165.22
	283.38	5483.09	4165.52	2983.55	1947.49	1934.21	283.38	19056.9	16595.6	6416.81	4179.02	4121.8
	283.28	5098.94	3866.4	2886.79	1921.63	1910.06	283.28	17334.9	15049.2	6205.34	4132.01	4078.44
	283.18	4771.64	3616.15	2796.32	1895.14	1885.08	283.18	15900.5	13772.3	6011.53	4085.39	4035.15
	283.08	4489.1	3403.64	2711.81	1868.55	1859.84	283.08	14688.2	12701.9	5832.97	4039.1	3991.93
	282.98	4241.57	3219.96	2632.15	1841.45	1833.94	282.98	13649.7	11791.6	5667.69	3993.12	3948.76
	282.88	4022.34	3059.09	2557.02	1814.19	1807.74	282.88	12748.9	11007.2	5513.97	3947.42	3905.64
	282.78	3826.13	2916.39	2485.75	1786.64	1781.14	282.78	11959.8	10323.8	5370.43	3901.97	3862.58
	282.68	3649.65	2789.07	2418.52	1759.41	1754.76	282.68	11262.5	9723.16	5235.9	3856.76	3819.57
	282.58	3489.4	2674.08	2354.47	1732.06	1728.17	282.58	10642	9191.01	5109.35	3811.75	3776.6
	282.48	3343.15	2569.61	2293.4	1704.73	1701.53	282.48	10086.6	8716.57	4989.92	3766.93	3733.67
	282.38	3208.94	2474.04	2235.04	1677.48	1674.89	282.38	9586.47	8290.85	4876.8	3722.3	3690.78
	282.28	3085.1	2386.01	2179.03	1650.21	1648.16	282.28	9133.98	7906.93	4769.35	3677.82	3647.93
	282.18	2970.37	2304.53	2125.21	1622.97	1621.42	282.18	8722.75	7559.01	4666.99	3633.49	3605.11
	282.08	2863.76	2228.84	2073.49	1595.9	1594.79	282.08	8347.44	7242.25	4569.22	3589.29	3562.33
	281.98	2764.02	2157.91	2023.39	1568.69	1567.98	281.98	8003.63	6952.69	4475.59	3545.22	3519.57
	281.88	2670.45	2091.23	1974.87	1541.47	1541.12	281.88	7687.33	6686.77	4385.68	3501.27	3476.85
	281.78	2582.47	2028.38	1927.9	1514.35	1514.32	281.78	7395.36	6441.65	4299.16	3457.42	3434.15
	281.68	2499.61	1969.05	1882.48	1487.46	1487.71	281.68	7124.94	6214.88	4215.73	3413.68	3391.48
	281.58	2421.18	1912.67	1838.32	1460.61	1461.13	281.58	6873.66	6004.33	4135.09	3370.02	3348.84
	281.48	2346.8	1858.99	1795.37	1433.88	1434.62	281.48	6639.49	5808.22	4057.03	3326.45	3306.22
	281.38	2275.85	1807.5	1753.35	1407.05	1408.01	281.38	6420.52	5624.87	3981.29	3282.96	3263.61
	281.28	2208.42	1758.38	1712.6	1380.56	1381.71	281.28	6215.23	5452.97	3907.7	3239.54	3221.03
	281.18	2143.79	1711.02	1672.62	1353.99	1355.31	281.18	6022.24	5291.31	3836.07	3196.19	3178.47
	281.08	2081.68	1665.19	1633.35	1327.34	1328.8	281.08	5840.36	5138.87	3766.24	3152.91	3135.93
	280.98	2022.19	1621.07	1595.03	1300.9	1302.51	280.98	5668.55	4994.76	3698.09	3109.69	3093.41
	280.88	1964.82	1578.24	1557.35	1274.44	1276.16	280.88	5505.79	4858.1	3631.47	3066.52	3050.9
	280.78	1909.5	1536.67	1520.37	1248.03	1249.87	280.78	5351.3	4728.22	3566.26	3023.4	3008.41
	280.68	1856.07	1496.28	1484.05	1221.72	1223.65	280.68	5204.33	4604.48	3502.36	2980.34	2965.94
	280.58	1804.52	1457.1	1448.48	1195.62	1197.64	280.58	5064.23	4486.35	3439.67	2937.32	2923.48

## Sheet: Supplementary Fig. 5
	Supplementary Fig. 5
	TCPP Ligand		Bulk Zn-TCPP		Nanosheet Zn-TCPP
	Wavelength (nm)	Intensity	Wavelength (nm)	Intensity	Wavelength (nm)	Intensity
	700	0.0005	700	0.092	700	0.089
	699	0.0005	699	0.092	699	0.089
	698	0.0005	698	0.092	698	0.089
	697	0.0005	697	0.092	697	0.089
	696	0.0005	696	0.093	696	0.089
	695	0.000625	695	0.094	695	0.09
	694	0.000625	694	0.094	694	0.09
	693	0.000625	693	0.094	693	0.09
	692	0.000625	692	0.095	692	0.091
	691	0.000625	691	0.095	691	0.091
	690	0.000625	690	0.096	690	0.092
	689	0.000625	689	0.096	689	0.092
	688	0.000625	688	0.096	688	0.092
	687	0.000625	687	0.097	687	0.092
	686	0.000625	686	0.097	686	0.093
	685	0.000625	685	0.098	685	0.093
	684	0.000625	684	0.098	684	0.094
	683	0.000625	683	0.099	683	0.094
	682	0.000625	682	0.099	682	0.094
	681	0.000625	681	0.1	681	0.095
	680	0.000625	680	0.1	680	0.095
	679	0.000625	679	0.1	679	0.095
	678	0.000625	678	0.101	678	0.095
	677	0.000625	677	0.101	677	0.095
	676	0.000625	676	0.102	676	0.095
	675	0.000625	675	0.102	675	0.095
	674	0.00075	674	0.103	674	0.096
	673	0.00075	673	0.103	673	0.096
	672	0.00075	672	0.104	672	0.096
	671	0.00075	671	0.105	671	0.096
	670	0.00075	670	0.105	670	0.097
	669	0.00075	669	0.105	669	0.097
	668	0.000875	668	0.106	668	0.097
	667	0.000875	667	0.106	667	0.097
	666	0.000875	666	0.107	666	0.097
	665	0.000875	665	0.107	665	0.097
	664	0.000875	664	0.107	664	0.098
	663	0.001	663	0.108	663	0.098
	662	0.001	662	0.109	662	0.098
	661	0.00113	661	0.109	661	0.099
	660	0.00125	660	0.11	660	0.099
	659	0.00125	659	0.111	659	0.099
	658	0.00138	658	0.111	658	0.1
	657	0.0015	657	0.112	657	0.1
	656	0.00163	656	0.112	656	0.1
	655	0.00175	655	0.113	655	0.101
	654	0.00188	654	0.113	654	0.101
	653	0.00213	653	0.114	653	0.102
	652	0.00225	652	0.114	652	0.102
	651	0.00238	651	0.115	651	0.103
	650	0.0025	650	0.115	650	0.103
	649	0.00263	649	0.116	649	0.104
	648	0.00275	648	0.116	648	0.104
	647	0.00288	647	0.117	647	0.105
	646	0.00288	646	0.117	646	0.105
	645	0.003	645	0.118	645	0.106
	644	0.00288	644	0.118	644	0.106
	643	0.00288	643	0.119	643	0.106
	642	0.00275	642	0.12	642	0.106
	641	0.0025	641	0.12	641	0.106
	640	0.00238	640	0.121	640	0.106
	639	0.00225	639	0.121	639	0.106
	638	0.002	638	0.121	638	0.106
	637	0.00188	637	0.122	637	0.106
	636	0.00175	636	0.123	636	0.106
	635	0.00163	635	0.124	635	0.107
	634	0.00163	634	0.125	634	0.107
	633	0.0015	633	0.125	633	0.108
	632	0.0015	632	0.126	632	0.108
	631	0.00138	631	0.127	631	0.108
	630	0.00138	630	0.128	630	0.109
	629	0.00125	629	0.129	629	0.109
	628	0.00125	628	0.13	628	0.11
	627	0.00113	627	0.13	627	0.11
	626	0.00113	626	0.131	626	0.11
	625	0.00113	625	0.132	625	0.11
	624	0.00113	624	0.133	624	0.111
	623	0.00113	623	0.134	623	0.111
	622	0.00113	622	0.135	622	0.111
	621	0.00113	621	0.136	621	0.111
	620	0.00113	620	0.137	620	0.111
	619	0.00125	619	0.139	619	0.111
	618	0.00125	618	0.14	618	0.112
	617	0.00125	617	0.141	617	0.112
	616	0.00138	616	0.142	616	0.113
	615	0.00138	615	0.143	615	0.114
	614	0.00138	614	0.145	614	0.114
	613	0.0015	613	0.146	613	0.115
	612	0.00163	612	0.148	612	0.116
	611	0.00163	611	0.149	611	0.116
	610	0.00175	610	0.15	610	0.117
	609	0.00175	609	0.151	609	0.118
	608	0.00188	608	0.152	608	0.118
	607	0.002	607	0.153	607	0.119
	606	0.00213	606	0.154	606	0.12
	605	0.00225	605	0.155	605	0.121
	604	0.00238	604	0.155	604	0.121
	603	0.0025	603	0.156	603	0.122
	602	0.00263	602	0.156	602	0.122
	601	0.00288	601	0.156	601	0.123
	600	0.00313	600	0.156	600	0.123
	599	0.00338	599	0.155	599	0.124
	598	0.0035	598	0.155	598	0.124
	597	0.00363	597	0.154	597	0.125
	596	0.00375	596	0.153	596	0.125
	595	0.00388	595	0.153	595	0.126
	594	0.00413	594	0.152	594	0.126
	593	0.00425	593	0.152	593	0.125
	592	0.00438	592	0.152	592	0.125
	591	0.0045	591	0.152	591	0.125
	590	0.0045	590	0.152	590	0.125
	589	0.0045	589	0.152	589	0.125
	588	0.0045	588	0.152	588	0.125
	587	0.00438	587	0.153	587	0.125
	586	0.00425	586	0.155	586	0.125
	585	0.004	585	0.156	585	0.125
	584	0.00388	584	0.158	584	0.125
	583	0.00363	583	0.159	583	0.125
	582	0.00338	582	0.161	582	0.126
	581	0.00313	581	0.163	581	0.126
	580	0.00288	580	0.165	580	0.126
	579	0.00275	579	0.167	579	0.127
	578	0.00263	578	0.169	578	0.128
	577	0.0025	577	0.171	577	0.128
	576	0.00238	576	0.173	576	0.129
	575	0.00225	575	0.176	575	0.131
	574	0.00213	574	0.178	574	0.132
	573	0.00213	573	0.179	573	0.133
	572	0.002	572	0.181	572	0.134
	571	0.002	571	0.183	571	0.136
	570	0.002	570	0.184	570	0.137
	569	0.002	569	0.185	569	0.138
	568	0.002	568	0.186	568	0.14
	567	0.002	567	0.186	567	0.141
	566	0.00213	566	0.186	566	0.141
	565	0.00213	565	0.186	565	0.142
	564	0.00225	564	0.185	564	0.143
	563	0.00238	563	0.184	563	0.144
	562	0.0025	562	0.183	562	0.145
	561	0.00275	561	0.181	561	0.145
	560	0.003	560	0.18	560	0.146
	559	0.00325	559	0.177	559	0.146
	558	0.0035	558	0.175	558	0.146
	557	0.00375	557	0.172	557	0.145
	556	0.00413	556	0.17	556	0.145
	555	0.0045	555	0.168	555	0.144
	554	0.00488	554	0.165	554	0.143
	553	0.00513	553	0.163	553	0.142
	552	0.0055	552	0.161	552	0.141
	551	0.00588	551	0.159	551	0.14
	550	0.006	550	0.157	550	0.139
	549	0.00625	549	0.155	549	0.138
	548	0.00638	548	0.154	548	0.138
	547	0.00638	547	0.151	547	0.137
	546	0.00638	546	0.149	546	0.136
	545	0.00625	545	0.147	545	0.135
	544	0.00613	544	0.145	544	0.135
	543	0.00588	543	0.144	543	0.135
	542	0.00563	542	0.143	542	0.134
	541	0.00538	541	0.143	541	0.134
	540	0.005	540	0.143	540	0.134
	539	0.00463	539	0.143	539	0.134
	538	0.00438	538	0.144	538	0.134
	537	0.00413	537	0.144	537	0.134
	536	0.00388	536	0.145	536	0.135
	535	0.00375	535	0.146	535	0.135
	534	0.00363	534	0.148	534	0.136
	533	0.00363	533	0.149	533	0.137
	532	0.00375	532	0.151	532	0.138
	531	0.004	531	0.153	531	0.139
	530	0.00413	530	0.155	530	0.14
	529	0.0045	529	0.157	529	0.142
	528	0.00488	528	0.159	528	0.143
	527	0.00538	527	0.161	527	0.144
	526	0.00588	526	0.163	526	0.145
	525	0.00638	525	0.164	525	0.146
	524	0.00713	524	0.166	524	0.147
	523	0.00775	523	0.168	523	0.148
	522	0.0085	522	0.169	522	0.149
	521	0.00925	521	0.17	521	0.15
	520	0.01	520	0.171	520	0.15
	519	0.01075	519	0.172	519	0.151
	518	0.01138	518	0.173	518	0.151
	517	0.012	517	0.174	517	0.152
	516	0.0125	516	0.175	516	0.152
	515	0.01288	515	0.177	515	0.152
	514	0.01313	514	0.178	514	0.152
	513	0.01325	513	0.179	513	0.152
	512	0.01338	512	0.18	512	0.153
	511	0.01313	511	0.182	511	0.153
	510	0.01288	510	0.183	510	0.153
	509	0.0125	509	0.184	509	0.153
	508	0.012	508	0.186	508	0.153
	507	0.0115	507	0.187	507	0.153
	506	0.01088	506	0.189	506	0.153
	505	0.01025	505	0.19	505	0.153
	504	0.00963	504	0.192	504	0.154
	503	0.009	503	0.194	503	0.154
	502	0.00838	502	0.195	502	0.154
	501	0.00775	501	0.197	501	0.154
	500	0.00713	500	0.199	500	0.155
	499	0.0065	499	0.201	499	0.155
	498	0.00588	498	0.203	498	0.155
	497	0.00538	497	0.204	497	0.156
	496	0.00488	496	0.206	496	0.157
	495	0.0045	495	0.208	495	0.157
	494	0.00425	494	0.21	494	0.158
	493	0.004	493	0.212	493	0.159
	492	0.00375	492	0.213	492	0.16
	491	0.00363	491	0.215	491	0.161
	490	0.00363	490	0.217	490	0.162
	489	0.00363	489	0.219	489	0.163
	488	0.0035	488	0.221	488	0.164
	487	0.0035	487	0.223	487	0.165
	486	0.00363	486	0.225	486	0.166
	485	0.00363	485	0.227	485	0.167
	484	0.00363	484	0.229	484	0.168
	483	0.00363	483	0.231	483	0.169
	482	0.00363	482	0.233	482	0.17
	481	0.00375	481	0.235	481	0.171
	480	0.00363	480	0.237	480	0.172
	479	0.00363	479	0.239	479	0.173
	478	0.00363	478	0.241	478	0.174
	477	0.0035	477	0.243	477	0.175
	476	0.0035	476	0.245	476	0.176
	475	0.00338	475	0.247	475	0.177
	474	0.00338	474	0.249	474	0.178
	473	0.00325	473	0.251	473	0.18
	472	0.00313	472	0.253	472	0.181
	471	0.00313	471	0.255	471	0.182
	470	0.003	470	0.257	470	0.183
	469	0.00288	469	0.259	469	0.185
	468	0.00288	468	0.261	468	0.186
	467	0.00288	467	0.263	467	0.187
	466	0.00275	466	0.265	466	0.188
	465	0.00275	465	0.267	465	0.19
	464	0.00275	464	0.269	464	0.191
	463	0.00275	463	0.271	463	0.193
	462	0.00275	462	0.273	462	0.195
	461	0.00275	461	0.275	461	0.197
	460	0.00288	460	0.277	460	0.198
	459	0.00288	459	0.279	459	0.2
	458	0.00288	458	0.281	458	0.202
	457	0.00288	457	0.284	457	0.204
	456	0.00288	456	0.286	456	0.206
	455	0.00288	455	0.288	455	0.209
	454	0.003	454	0.29	454	0.211
	453	0.003	453	0.291	453	0.214
	452	0.003	452	0.293	452	0.217
	451	0.003	451	0.295	451	0.22
	450	0.00313	450	0.297	450	0.223
	449	0.00313	449	0.299	449	0.227
	448	0.00313	448	0.3	448	0.23
	447	0.00325	447	0.302	447	0.234
	446	0.00325	446	0.303	446	0.239
	445	0.00338	445	0.304	445	0.243
	444	0.0035	444	0.305	444	0.248
	443	0.00363	443	0.305	443	0.253
	442	0.00388	442	0.305	442	0.259
	441	0.00413	441	0.305	441	0.265
	440	0.00438	440	0.305	440	0.271
	439	0.00488	439	0.304	439	0.277
	438	0.00538	438	0.304	438	0.283
	437	0.00613	437	0.303	437	0.289
	436	0.00713	436	0.302	436	0.294
	435	0.00838	435	0.3	435	0.298
	434	0.01013	434	0.299	434	0.301
	433	0.01225	433	0.298	433	0.302
	432	0.01525	432	0.296	432	0.302
	431	0.019	431	0.294	431	0.3
	430	0.024	430	0.291	430	0.296
	429	0.0305	429	0.289	429	0.291
	428	0.03888	428	0.286	428	0.285
	427	0.0495	427	0.284	427	0.279
	426	0.06238	426	0.281	426	0.274
	425	0.07838	425	0.278	425	0.269
	424	0.09775	424	0.275	424	0.264
	423	0.12063	423	0.273	423	0.26
	422	0.14688	422	0.272	422	0.255
	421	0.17513	421	0.27	421	0.249
	420	0.20375	420	0.269	420	0.244
	419	0.23	419	0.268	419	0.238
	418	0.25075	418	0.267	418	0.233
	417	0.26363	417	0.265	417	0.228
	416	0.26763	416	0.263	416	0.223
	415	0.2625	415	0.261	415	0.218
	414	0.2485	414	0.259	414	0.213
	413	0.22788	413	0.256	413	0.209
	412	0.2035	412	0.254	412	0.205
	411	0.17863	411	0.251	411	0.202
	410	0.15513	410	0.248	410	0.2
	409	0.13438	409	0.244	409	0.198
	408	0.11725	408	0.241	408	0.196
	407	0.10325	407	0.237	407	0.194
	406	0.092	406	0.233	406	0.192
	405	0.08363	405	0.229	405	0.19
	404	0.07713	404	0.225	404	0.188
	403	0.07238	403	0.221	403	0.186
	402	0.06875	402	0.217	402	0.185
	401	0.066	401	0.212	401	0.183
	400	0.06388	400	0.207	400	0.181
	399	0.062	399	0.203	399	0.179
	398	0.05988	398	0.198	398	0.177
	397	0.05738	397	0.193	397	0.175
	396	0.05425	396	0.188	396	0.173
	395	0.05088	395	0.183	395	0.17
	394	0.04725	394	0.178	394	0.169
	393	0.04325	393	0.172	393	0.167
	392	0.03938	392	0.167	392	0.165
	391	0.03575	391	0.162	391	0.164
	390	0.03263	390	0.157	390	0.163
	389	0.02988	389	0.152	389	0.161
	388	0.0275	388	0.146	388	0.161
	387	0.02563	387	0.142	387	0.16
	386	0.02425	386	0.137	386	0.159
	385	0.023	385	0.132	385	0.159
	384	0.02225	384	0.127	384	0.159
	383	0.02163	383	0.123	383	0.159
	382	0.02125	382	0.118	382	0.159
	381	0.021	381	0.114	381	0.159
	380	0.02075	380	0.11	380	0.159
	379	0.02063	379	0.106	379	0.159
	378	0.02063	378	0.103	378	0.159
	377	0.02063	377	0.1	377	0.159
	376	0.02063	376	0.097	376	0.159
	375	0.02063	375	0.095	375	0.16
	374	0.02063	374	0.093	374	0.161
	373	0.02063	373	0.091	373	0.161
	372	0.0205	372	0.09	372	0.162
	371	0.0205	371	0.089	371	0.162
	370	0.02038	370	0.088	370	0.163
	369	0.02025	369	0.088	369	0.163
	368	0.02013	368	0.087	368	0.164
	367	0.02	367	0.087	367	0.165
	366	0.01975	366	0.087	366	0.165
	365	0.01963	365	0.086	365	0.166
	364	0.01938	364	0.086	364	0.167
	363	0.01913	363	0.086	363	0.167
	362	0.01888	362	0.086	362	0.168
	361	0.01875	361	0.088	361	0.169
	360	0.019	360	0.089	360	0.171
	359	0.019	359	0.089	359	0.172
	358	0.01863	358	0.09	358	0.173
	357	0.01838	357	0.09	357	0.173
	356	0.01813	356	0.09	356	0.173
	355	0.01788	355	0.09	355	0.174
	354	0.01775	354	0.091	354	0.174
	353	0.01763	353	0.091	353	0.174
	352	0.01738	352	0.091	352	0.175
	351	0.01713	351	0.092	351	0.175
	350	0.017	350	0.093	350	0.175
	349	0.01675	349	0.092	349	0.176
	348	0.01638	348	0.092	348	0.176
	347	0.016	347	0.093	347	0.177
	346	0.01563	346	0.093	346	0.177
	345	0.01525	345	0.093	345	0.177
	344	0.015	344	0.094	344	0.178
	343	0.01463	343	0.095	343	0.178
	342	0.01438	342	0.096	342	0.179
	341	0.014	341	0.096	341	0.179
	340	0.01375	340	0.097	340	0.18
	339	0.01338	339	0.098	339	0.18
	338	0.013	338	0.099	338	0.181
	337	0.01275	337	0.1	337	0.181
	336	0.01263	336	0.101	336	0.182
	335	0.0125	335	0.103	335	0.182
	334	0.01238	334	0.104	334	0.183
	333	0.01225	333	0.106	333	0.184
	332	0.01213	332	0.108	332	0.185
	331	0.01213	331	0.109	331	0.186
	330	0.01213	330	0.11	330	0.187
	329	0.01213	329	0.112	329	0.188
	328	0.01213	328	0.115	328	0.189
	327	0.01213	327	0.116	327	0.19
	326	0.01213	326	0.118	326	0.191
	325	0.01225	325	0.12	325	0.192
	324	0.01225	324	0.122	324	0.193
	323	0.01225	323	0.124	323	0.194
	322	0.01238	322	0.126	322	0.194
	321	0.0125	321	0.128	321	0.195
	320	0.0125	320	0.13	320	0.196
	319	0.01275	319	0.13	319	0.196
	318	0.01288	318	0.131	318	0.197
	317	0.013	317	0.131	317	0.198
	316	0.01313	316	0.132	316	0.199
	315	0.01313	315	0.132	315	0.2
	314	0.01338	314	0.132	314	0.2
	313	0.01363	313	0.132	313	0.201
	312	0.01388	312	0.132	312	0.201
	311	0.014	311	0.132	311	0.201
	310	0.01425	310	0.132	310	0.202
	309	0.01438	309	0.131	309	0.202
	308	0.0145	308	0.131	308	0.202
	307	0.01475	307	0.131	307	0.202
	306	0.01488	306	0.132	306	0.202
	305	0.01488	305	0.132	305	0.202
	304	0.015	304	0.132	304	0.203
	303	0.01513	303	0.131	303	0.203
	302	0.01513	302	0.131	302	0.203
	301	0.01488	301	0.131	301	0.203
	300	0.01438	300	0.13	300	0.203

## Sheet: Supplementary Fig. 9
	Supplementary Fig. 9
	Bulk Zn-TCPP		Nanosheet Zn-TCPP
	Pore size (nm)	Pore volume (cm³ g-1 nm-1)	Pore size (nm)	Pore volume (cm³ g-1 nm-1)
	7.89613	0.000516114	7.55415	0.000799545
	6.78927	0.000219018	6.36732	0.00174
	2.51195	6.02815e-05	5.47049	0.00164
	2.37547	0.00865	4.76525	0.00278
	2.24433	0.00295	4.31146	0.00295
	2.11688	0.00561	3.78246	0.00255
	1.99205	0.00588	3.31032	0.00273
	1.86873	0.00705	2.9567	0.0051
	1.74573	0.00873	2.64221	0.00654
			2.43845	0.00878
			2.30292	0.00689
			2.17212	0.00696
			2.045	0.00827
			1.92074	0.01038
			1.79804	0.00815

## Sheet: Supplementary Fig. 10
	Supplementary Fig. 10
	CT/PVA		MOF-CT/PVA		Bulk Zn-TCPP		Nanosheet Zn-TCPP
	Binding Energy (eV)	Intensity	Binding Energy (eV)	Intensity	Binding Energy (eV)	Intensity	Binding Energy (eV)	Intensity
	1299.08	63678.3	1299.08	63988.4	1299.08	103101	1299.08	82288
	1298.08	63437.5	1298.08	62701.6	1298.08	103472	1298.08	81468.4
	1297.08	63319.6	1297.08	62375.3	1297.08	102446	1297.08	80711.7
	1296.08	65621.5	1296.08	62869.1	1296.08	103923	1296.08	81453.8
	1295.08	65734.4	1295.08	63239.4	1295.08	102026	1295.08	82097.8
	1294.08	64461.4	1294.08	62871	1294.08	101823	1294.08	82302.6
	1293.08	64788.5	1293.08	63226.2	1293.08	101543	1293.08	82404.5
	1292.08	62999	1292.08	62628.4	1292.08	102761	1292.08	83182.9
	1291.08	65544.5	1291.08	63306.3	1291.08	103569	1291.08	82609.5
	1290.08	63475.8	1290.08	63170.2	1290.08	103888	1290.08	83014.9
	1289.08	63986.7	1289.08	63681.9	1289.08	105003	1289.08	82652.1
	1288.08	64445.8	1288.08	62853.2	1288.08	104074	1288.08	83246.1
	1287.08	64324.6	1287.08	65015.1	1287.08	102597	1287.08	83948.4
	1286.08	64730.4	1286.08	63313.1	1286.08	101794	1286.08	83234.5
	1285.08	64871.1	1285.08	63487.9	1285.08	104879	1285.08	85120.7
	1284.08	66336.6	1284.08	65295.6	1284.08	106090	1284.08	85254.5
	1283.08	65004.5	1283.08	63569.9	1283.08	104069	1283.08	84196.6
	1282.08	64845.8	1282.08	63919.3	1282.08	105822	1282.08	85318
	1281.08	65696.6	1281.08	64199.8	1281.08	101467	1281.08	83725.7
	1280.08	65125.7	1280.08	63532.8	1280.08	103156	1280.08	85220.2
	1279.08	66554.8	1279.08	65441.5	1279.08	103679	1279.08	82336.6
	1278.08	66651.7	1278.08	63504	1278.08	104049	1278.08	86363.2
	1277.08	65094.6	1277.08	64306.8	1277.08	105434	1277.08	86679
	1276.08	66964.8	1276.08	65650	1276.08	103176	1276.08	84060.1
	1275.08	64003.8	1275.08	64693.1	1275.08	103538	1275.08	86399.1
	1274.08	64814.9	1274.08	64559.2	1274.08	106349	1274.08	87070.8
	1273.08	67401.8	1273.08	64570.7	1273.08	103749	1273.08	86394.1
	1272.08	66874.9	1272.08	65735.6	1272.08	104562	1272.08	87945
	1271.08	65929.2	1271.08	66179.1	1271.08	105001	1271.08	86739.3
	1270.08	65542.3	1270.08	64317.6	1270.08	104890	1270.08	86714.2
	1269.08	65977.2	1269.08	64168.5	1269.08	104442	1269.08	86758.7
	1268.08	67922	1268.08	66196	1268.08	106827	1268.08	87963.5
	1267.08	67018	1267.08	64350.1	1267.08	105170	1267.08	88114.8
	1266.08	66999	1266.08	64337.3	1266.08	104540	1266.08	89064
	1265.08	67811.7	1265.08	64555.4	1265.08	105313	1265.08	88119.3
	1264.08	68828.1	1264.08	66359.1	1264.08	105954	1264.08	89223.5
	1263.08	69061.4	1263.08	65740.5	1263.08	106661	1263.08	87592.8
	1262.08	67253.3	1262.08	63426.4	1262.08	105728	1262.08	88956.2
	1261.08	68435.3	1261.08	66300.3	1261.08	105006	1261.08	88145.8
	1260.08	68679	1260.08	67044.3	1260.08	106560	1260.08	89503.2
	1259.08	69908.9	1259.08	66216.8	1259.08	106485	1259.08	88613
	1258.08	70846.7	1258.08	67054.1	1258.08	107214	1258.08	89678.9
	1257.08	69990.4	1257.08	66950.1	1257.08	107539	1257.08	89891.9
	1256.08	68374.7	1256.08	66525.4	1256.08	107564	1256.08	88544.9
	1255.08	69565.4	1255.08	66272.6	1255.08	106585	1255.08	90789.7
	1254.08	68672.3	1254.08	67695.8	1254.08	106577	1254.08	90566
	1253.08	69483	1253.08	66525.8	1253.08	107078	1253.08	91696.5
	1252.08	70198.6	1252.08	67646.8	1252.08	106719	1252.08	91078.8
	1251.08	70990	1251.08	67396.4	1251.08	108018	1251.08	92769.3
	1250.08	70055.7	1250.08	67224.4	1250.08	107492	1250.08	92519.3
	1249.08	72458.9	1249.08	68451.7	1249.08	105573	1249.08	92552.9
	1248.08	70834.9	1248.08	67479.9	1248.08	105819	1248.08	95011.9
	1247.08	72270.1	1247.08	69816.3	1247.08	111593	1247.08	95227.8
	1246.08	73954.5	1246.08	70266.8	1246.08	108901	1246.08	95547
	1245.08	72549	1245.08	70161.1	1245.08	109726	1245.08	95513.2
	1244.08	72714.3	1244.08	70749.1	1244.08	108749	1244.08	96777.2
	1243.08	73937.4	1243.08	71553.3	1243.08	110553	1243.08	97273.9
	1242.08	73648	1242.08	70261.4	1242.08	111446	1242.08	96030.9
	1241.08	73771	1241.08	69288.4	1241.08	110471	1241.08	97139
	1240.08	74285.8	1240.08	71657	1240.08	111850	1240.08	95958.8
	1239.08	74500.2	1239.08	72143.4	1239.08	110743	1239.08	94109.4
	1238.08	73522.5	1238.08	70009.3	1238.08	112457	1238.08	96742.4
	1237.08	73613.7	1237.08	69213.9	1237.08	111536	1237.08	96551.9
	1236.08	72914.2	1236.08	68642.6	1236.08	110763	1236.08	96508
	1235.08	73575.5	1235.08	70687.9	1235.08	110485	1235.08	95383.3
	1234.08	73988.9	1234.08	72181.6	1234.08	109686	1234.08	96281.1
	1233.08	73814.2	1233.08	70762.6	1233.08	110925	1233.08	99550.2
	1232.08	74329.1	1232.08	72352.6	1232.08	112079	1232.08	100822
	1231.08	75919.1	1231.08	72239.4	1231.08	113939	1231.08	102278
	1230.08	77173.4	1230.08	73695.2	1230.08	112153	1230.08	102436
	1229.08	76959	1229.08	75875.5	1229.08	114398	1229.08	105386
	1228.08	78146.6	1228.08	75636.5	1228.08	117236	1228.08	105312
	1227.08	78586.7	1227.08	76884.1	1227.08	115945	1227.08	106229
	1226.08	78715	1226.08	76980.4	1226.08	115032	1226.08	107429
	1225.08	79777.7	1225.08	77096.3	1225.08	115628	1225.08	106001
	1224.08	81856.1	1224.08	76116.2	1224.08	116302	1224.08	105281
	1223.08	79571	1223.08	76817.8	1223.08	115319	1223.08	103701
	1222.08	80501.9	1222.08	74935.3	1222.08	115408	1222.08	103613
	1221.08	78240.7	1221.08	73673.2	1221.08	113732	1221.08	100291
	1220.08	76126.9	1220.08	71711.7	1220.08	111850	1220.08	95470.1
	1219.08	75678.9	1219.08	69831.4	1219.08	111026	1219.08	93387.7
	1218.08	74981.4	1218.08	68863.6	1218.08	110269	1218.08	90802
	1217.08	72229	1217.08	65554	1217.08	109203	1217.08	86219.3
	1216.08	69957.9	1216.08	63197.7	1216.08	106983	1216.08	83960.3
	1215.08	68611.7	1215.08	60367.9	1215.08	104144	1215.08	80332.8
	1214.08	65127.8	1214.08	57491.8	1214.08	100195	1214.08	78706.5
	1213.08	64553.3	1213.08	56033.5	1213.08	100540	1213.08	74897.5
	1212.08	63176.4	1212.08	56107.8	1212.08	98669	1212.08	74009.1
	1211.08	62586.6	1211.08	52620.9	1211.08	96286.3	1211.08	74308.7
	1210.08	62071.3	1210.08	52294.3	1210.08	96542.6	1210.08	74071
	1209.08	62104.7	1209.08	53112.2	1209.08	93527	1209.08	70418.5
	1208.08	62370.7	1208.08	52773.5	1208.08	92474.1	1208.08	71160.5
	1207.08	60275.3	1207.08	51627.7	1207.08	92765.2	1207.08	71943.9
	1206.08	60862.5	1206.08	50997.8	1206.08	91595.6	1206.08	71410.5
	1205.08	61897.3	1205.08	52587	1205.08	91197.5	1205.08	71597.4
	1204.08	61039	1204.08	52154.2	1204.08	90264.1	1204.08	71985.4
	1203.08	61592.8	1203.08	52272.8	1203.08	89951.8	1203.08	70394.5
	1202.08	60247.2	1202.08	51177.8	1202.08	89650.8	1202.08	71111.7
	1201.08	60250.5	1201.08	50527.5	1201.08	89822.1	1201.08	71862.4
	1200.08	61523.4	1200.08	51823	1200.08	89447.1	1200.08	70668.2
	1199.08	61216.3	1199.08	52270.7	1199.08	90671.3	1199.08	70584.5
	1198.08	61083.8	1198.08	51526.3	1198.08	91019.1	1198.08	73550
	1197.08	61386.1	1197.08	51246.9	1197.08	93932.9	1197.08	72719.3
	1196.08	61103.1	1196.08	51863.5	1196.08	94045.7	1196.08	72396.6
	1195.08	61387.1	1195.08	52560.7	1195.08	96270.5	1195.08	73760.2
	1194.08	61106.2	1194.08	52113	1194.08	95877.5	1194.08	72658.5
	1193.08	61233.8	1193.08	52073.9	1193.08	93396.5	1193.08	73850
	1192.08	60867.4	1192.08	52425.3	1192.08	92245.9	1192.08	72700.8
	1191.08	61402.7	1191.08	52677.6	1191.08	91622	1191.08	71586.7
	1190.08	60671.7	1190.08	52709.6	1190.08	89226.1	1190.08	72025.3
	1189.08	60007.6	1189.08	52062.9	1189.08	90985.3	1189.08	72172.2
	1188.08	62174.6	1188.08	50213.1	1188.08	89993	1188.08	74063.3
	1187.08	61066	1187.08	51261.3	1187.08	89194.7	1187.08	71318.6
	1186.08	61340.6	1186.08	51551	1186.08	87931.5	1186.08	72806.7
	1185.08	60842.5	1185.08	51564.6	1185.08	88744.5	1185.08	71178.9
	1184.08	61959	1184.08	51349.4	1184.08	91455.8	1184.08	71954.4
	1183.08	62831	1183.08	52862.5	1183.08	90597.8	1183.08	72101.4
	1182.08	62894.5	1182.08	52835.7	1182.08	88185.3	1182.08	73696.2
	1181.08	63108.3	1181.08	53014.9	1181.08	88154.3	1181.08	70981.6
	1180.08	64472.3	1180.08	51946.3	1180.08	90651.4	1180.08	72079.5
	1179.08	63430.9	1179.08	52393.8	1179.08	89618.9	1179.08	72774.7
	1178.08	62267.1	1178.08	51641.9	1178.08	88204.2	1178.08	72452.7
	1177.08	64070	1177.08	52925.2	1177.08	89279	1177.08	74317
	1176.08	63875	1176.08	53833.7	1176.08	90222.1	1176.08	74169.8
	1175.08	64352.4	1175.08	52256.2	1175.08	88269.3	1175.08	75357.9
	1174.08	64366.6	1174.08	52780.2	1174.08	89203.2	1174.08	74134.9
	1173.08	65619.5	1173.08	53713	1173.08	88160.1	1173.08	76218.4
	1172.08	61802.8	1172.08	52968.7	1172.08	89619.1	1172.08	75903.7
	1171.08	64239.2	1171.08	52054.7	1171.08	89101.9	1171.08	75679.3
	1170.08	64764.8	1170.08	54232.9	1170.08	89753	1170.08	74673.1
	1169.08	64549.3	1169.08	53191	1169.08	91208.3	1169.08	74881.3
	1168.08	64543.3	1168.08	54201	1168.08	91436.1	1168.08	76758
	1167.08	64535.7	1167.08	52663.9	1167.08	89391.8	1167.08	74443.9
	1166.08	66229.9	1166.08	54307.9	1166.08	88892.1	1166.08	75077
	1165.08	64217.4	1165.08	54025.2	1165.08	90410.8	1165.08	74331.4
	1164.08	65776.5	1164.08	53451.4	1164.08	89665.1	1164.08	76575.4
	1163.08	64748.5	1163.08	54641	1163.08	90324.6	1163.08	76550.7
	1162.08	66038.4	1162.08	54859.6	1162.08	89529.2	1162.08	77483.9
	1161.08	65002.5	1161.08	54584.8	1161.08	91477.6	1161.08	76800.5
	1160.08	64035	1160.08	54019.2	1160.08	91344.5	1160.08	76037
	1159.08	65882.3	1159.08	54075.9	1159.08	90879.6	1159.08	75767.8
	1158.08	65082.6	1158.08	53677.4	1158.08	91858	1158.08	77076.7
	1157.08	66332.4	1157.08	53172.8	1157.08	90127.7	1157.08	77562.6
	1156.08	66032.7	1156.08	53118.5	1156.08	91963.3	1156.08	77402.3
	1155.08	65121.8	1155.08	54154.3	1155.08	91486.6	1155.08	78234.4
	1154.08	66108.6	1154.08	53367.4	1154.08	92591.3	1154.08	77285.6
	1153.08	65667.4	1153.08	54282.6	1153.08	93380.8	1153.08	76204.7
	1152.08	66324.1	1152.08	53705.7	1152.08	92822.7	1152.08	77729.5
	1151.08	66503.2	1151.08	52523	1151.08	92232.6	1151.08	77012.3
	1150.08	65862.9	1150.08	54016.7	1150.08	92059.1	1150.08	78437.5
	1149.08	67295.5	1149.08	54080.4	1149.08	92580.3	1149.08	78225.2
	1148.08	66891.9	1148.08	54620.4	1148.08	93908.8	1148.08	80422.7
	1147.08	67531.3	1147.08	54078.2	1147.08	91627.1	1147.08	77832.4
	1146.08	66134	1146.08	54140.1	1146.08	93505.1	1146.08	80064.3
	1145.08	66482.2	1145.08	54933.3	1145.08	93531.5	1145.08	76900.5
	1144.08	66591.3	1144.08	55901	1144.08	94938	1144.08	80828.9
	1143.08	68147.1	1143.08	53916.9	1143.08	93893.5	1143.08	79975.8
	1142.08	68419.1	1142.08	54694.7	1142.08	92991.8	1142.08	77229.3
	1141.08	66355.8	1141.08	55131.4	1141.08	92678.7	1141.08	80101
	1140.08	68081.8	1140.08	55196.5	1140.08	93165.7	1140.08	79840.8
	1139.08	66700.9	1139.08	55329.1	1139.08	92756.6	1139.08	80411.7
	1138.08	66366.8	1138.08	55987.9	1138.08	93941.4	1138.08	80335.8
	1137.08	68683	1137.08	56727.6	1137.08	94192.4	1137.08	79470.1
	1136.08	67899.9	1136.08	55088	1136.08	93950.3	1136.08	80564
	1135.08	69238.9	1135.08	55042.2	1135.08	93523.7	1135.08	80952.1
	1134.08	68711.1	1134.08	55545.8	1134.08	94620	1134.08	81179.6
	1133.08	69479.9	1133.08	55898.9	1133.08	95450.9	1133.08	80401.1
	1132.08	69383.1	1132.08	56448.2	1132.08	94594.3	1132.08	81123
	1131.08	69250.7	1131.08	55806.5	1131.08	93850.8	1131.08	81479.5
	1130.08	68141.6	1130.08	56325.3	1130.08	94881.7	1130.08	81065.2
	1129.08	69036.6	1129.08	55278.9	1129.08	93141.2	1129.08	81727.9
	1128.08	70423.1	1128.08	57041.8	1128.08	95465.5	1128.08	82044.3
	1127.08	69820.7	1127.08	57341.4	1127.08	95784.7	1127.08	82980.7
	1126.08	71200.5	1126.08	56511.1	1126.08	95540	1126.08	83255.6
	1125.08	68646.5	1125.08	56842.7	1125.08	95259.2	1125.08	85130.5
	1124.08	70298	1124.08	57955.3	1124.08	97364.3	1124.08	84240.9
	1123.08	70020	1123.08	57714.7	1123.08	96856.1	1123.08	82238.4
	1122.08	69815.1	1122.08	56769.8	1122.08	96122.4	1122.08	83531.4
	1121.08	70053.4	1121.08	56322.8	1121.08	97145.2	1121.08	84178.5
	1120.08	71368.3	1120.08	55879.2	1120.08	95938.1	1120.08	81458.4
	1119.08	69846.8	1119.08	57094.5	1119.08	94341.6	1119.08	83126.6
	1118.08	70652.2	1118.08	57063.3	1118.08	95813.5	1118.08	84654.4
	1117.08	70233.1	1117.08	57102.4	1117.08	96291.7	1117.08	84328.6
	1116.08	69964.8	1116.08	56572.5	1116.08	97724.6	1116.08	84542
	1115.08	71807.7	1115.08	57408.3	1115.08	95310.4	1115.08	84684.4
	1114.08	70840.4	1114.08	58410.1	1114.08	96718.3	1114.08	85117.1
	1113.08	71571.4	1113.08	57069.1	1113.08	96315	1113.08	86607.6
	1112.08	71088.7	1112.08	57789.4	1112.08	96831.7	1112.08	86515.4
	1111.08	71250.4	1111.08	56593.4	1111.08	97845.8	1111.08	85302.4
	1110.08	72505	1110.08	57104.2	1110.08	98378.6	1110.08	88484.5
	1109.08	71151.1	1109.08	58024.5	1109.08	99168	1109.08	86550.5
	1108.08	72562.4	1108.08	58994.5	1108.08	98934.7	1108.08	87008.1
	1107.08	73539.8	1107.08	60236.9	1107.08	98967.5	1107.08	86690.1
	1106.08	72749.8	1106.08	58957.1	1106.08	98460.9	1106.08	87501.7
	1105.08	71587.1	1105.08	57603.5	1105.08	100106	1105.08	88785.5
	1104.08	71457.1	1104.08	56661.8	1104.08	98595.2	1104.08	88402.9
	1103.08	71450.7	1103.08	57220.6	1103.08	98388.5	1103.08	87848.5
	1102.08	70951.2	1102.08	59066.7	1102.08	99537.9	1102.08	88831.7
	1101.08	72514.1	1101.08	58138.1	1101.08	98434.8	1101.08	90585
	1100.08	73492.1	1100.08	57928.5	1100.08	100439	1100.08	90484.6
	1099.08	73272.9	1099.08	57921.2	1099.08	99164.4	1099.08	90277.2
	1098.08	72001.8	1098.08	57713.2	1098.08	98564.4	1098.08	88704
	1097.08	72400.7	1097.08	58541.8	1097.08	101030	1097.08	89857.5
	1096.08	72937.9	1096.08	58336.4	1096.08	98966.1	1096.08	91362.9
	1095.08	74178.8	1095.08	59102.8	1095.08	99305.1	1095.08	91697.9
	1094.08	73868.6	1094.08	58560.6	1094.08	97366.6	1094.08	92232.1
	1093.08	72077.2	1093.08	59088.4	1093.08	97638.4	1093.08	91604.4
	1092.08	71641.4	1092.08	57786.7	1092.08	97919.7	1092.08	94502.3
	1091.08	72668.2	1091.08	58982.7	1091.08	98351.5	1091.08	91904.6
	1090.08	72031.7	1090.08	58547.9	1090.08	97635.7	1090.08	92768
	1089.08	72039.2	1089.08	56930.5	1089.08	97714.3	1089.08	93846.1
	1088.08	73352.5	1088.08	58025.6	1088.08	98555.6	1088.08	93173.7
	1087.08	72720.9	1087.08	59053.6	1087.08	98076.8	1087.08	94598.5
	1086.08	71710.4	1086.08	58358.9	1086.08	98483.2	1086.08	94304.9
	1085.08	72345.5	1085.08	58044.7	1085.08	97696.4	1085.08	97187
	1084.08	72461.9	1084.08	59488.2	1084.08	99186.1	1084.08	96745
	1083.08	71557.1	1083.08	58286.1	1083.08	98223	1083.08	95100.6
	1082.08	71342.7	1082.08	58821.3	1082.08	98211.5	1082.08	96646.7
	1081.08	71151.7	1081.08	59960.8	1081.08	99975.3	1081.08	95824.7
	1080.08	70071	1080.08	59994	1080.08	99680.2	1080.08	96481.7
	1079.08	71142.9	1079.08	59471.5	1079.08	98656.1	1079.08	95256.4
	1078.08	69892.4	1078.08	61275.8	1078.08	99522.3	1078.08	96093.1
	1077.08	68416.1	1077.08	59364.7	1077.08	100720	1077.08	95375.3
	1076.08	69913.2	1076.08	60537.9	1076.08	99665.5	1076.08	95510.6
	1075.08	68803.2	1075.08	60328.7	1075.08	101659	1075.08	96827.3
	1074.08	69895.6	1074.08	60684	1074.08	100621	1074.08	95528.1
	1073.08	71238.4	1073.08	60462.9	1073.08	100385	1073.08	95149.6
	1072.08	71515	1072.08	60899.3	1072.08	101188	1072.08	97148
	1071.08	71515	1071.08	61411.3	1071.08	101346	1071.08	96405
	1070.08	71515	1070.08	61476.6	1070.08	101038	1070.08	94371.3
	1069.08	71515	1069.08	60167.8	1069.08	103001	1069.08	95087.8
	1068.08	73889.5	1068.08	60033.6	1068.08	104002	1068.08	95713.6
	1067.08	69853.5	1067.08	59539.2	1067.08	101509	1067.08	94811.6
	1066.08	69520.7	1066.08	61324	1066.08	101977	1066.08	95428.7
	1065.08	69175.7	1065.08	62482.7	1065.08	103061	1065.08	95012.7
	1064.08	69236.5	1064.08	61802.3	1064.08	102171	1064.08	93054.5
	1063.08	70147.5	1063.08	62839.3	1063.08	101408	1063.08	92166
	1062.08	68804.8	1062.08	61432.3	1062.08	102298	1062.08	92737.5
	1061.08	70310.5	1061.08	62025.3	1061.08	100654	1061.08	91340.5
	1060.08	68500.6	1060.08	62997.4	1060.08	100628	1060.08	93068.1
	1059.08	69555.9	1059.08	61932.7	1059.08	99334.1	1059.08	93135.3
	1058.08	70263.5	1058.08	62291.8	1058.08	99830.8	1058.08	92353.6
	1057.08	71527.7	1057.08	60927.6	1057.08	98409.5	1057.08	92640.6
	1056.08	69202.3	1056.08	62608.7	1056.08	99940.2	1056.08	92085.4
	1055.08	69687.8	1055.08	61489.3	1055.08	99565	1055.08	92401.6
	1054.08	68778.2	1054.08	61989.7	1054.08	100010	1054.08	92974.2
	1053.08	70229.3	1053.08	63660.5	1053.08	98324.1	1053.08	92317.9
	1052.08	70389.5	1052.08	63046.4	1052.08	100834	1052.08	91010.6
	1051.08	70889.8	1051.08	61639	1051.08	99569.5	1051.08	92646.9
	1050.08	71858.9	1050.08	61552.8	1050.08	101586	1050.08	94300.1
	1049.08	70501.3	1049.08	62607.3	1049.08	102654	1049.08	94449.6
	1048.08	72921.3	1048.08	63128.4	1048.08	101659	1048.08	95489.5
	1047.08	73464.2	1047.08	62861.9	1047.08	105394	1047.08	100364
	1046.08	73606.4	1046.08	62638.2	1046.08	115124	1046.08	108206
	1045.08	70928.1	1045.08	65476.1	1045.08	145262	1045.08	120208
	1044.08	71935.6	1044.08	67639.8	1044.08	166610	1044.08	112146
	1043.08	73426.8	1043.08	64858.9	1043.08	136388	1043.08	97828.6
	1042.08	72580.1	1042.08	64510.4	1042.08	107234	1042.08	94768.5
	1041.08	72082.7	1041.08	62930.6	1041.08	101181	1041.08	94773
	1040.08	71961.4	1040.08	63252.9	1040.08	98137.7	1040.08	95459.2
	1039.08	74535.4	1039.08	63581.3	1039.08	96423	1039.08	93966.6
	1038.08	72091.9	1038.08	63834.2	1038.08	95035.5	1038.08	93624.5
	1037.08	72808.1	1037.08	63748.9	1037.08	93741.4	1037.08	93524
	1036.08	72927.4	1036.08	62119.6	1036.08	93083.1	1036.08	93382.1
	1035.08	74487	1035.08	64428.3	1035.08	91246.6	1035.08	93646.8
	1034.08	74197.5	1034.08	63459.5	1034.08	91179.3	1034.08	91169.1
	1033.08	73592	1033.08	62861.5	1033.08	89738.9	1033.08	93712.7
	1032.08	74318	1032.08	63946	1032.08	91734.8	1032.08	92633.3
	1031.08	75159.2	1031.08	63154	1031.08	87961.7	1031.08	93685.5
	1030.08	74748.5	1030.08	62768.6	1030.08	89625.1	1030.08	91650.9
	1029.08	75442.8	1029.08	62928.3	1029.08	90372.8	1029.08	90719.9
	1028.08	74997.1	1028.08	64246.8	1028.08	89737.6	1028.08	93494.2
	1027.08	75064.9	1027.08	63896	1027.08	87704.7	1027.08	93132.7
	1026.08	74867.3	1026.08	64135.2	1026.08	89629.3	1026.08	92399.9
	1025.08	74048.3	1025.08	64058.2	1025.08	93333.1	1025.08	95914.3
	1024.08	76223.8	1024.08	64386.7	1024.08	95354.5	1024.08	99729.2
	1023.08	75779.7	1023.08	65916.4	1023.08	111126	1023.08	117830
	1022.08	77476.4	1022.08	69567.3	1022.08	168854	1022.08	144653
	1021.08	76976.3	1021.08	73823.8	1021.08	229810	1021.08	129465
	1020.08	76978	1020.08	71726.5	1020.08	172409	1020.08	104310
	1019.08	77104.8	1019.08	68254.7	1019.08	105929	1019.08	95991.9
	1018.08	78184.1	1018.08	66493.2	1018.08	89485.3	1018.08	94520.1
	1017.08	78367	1017.08	66817.4	1017.08	85938.1	1017.08	93452.3
	1016.08	79001.5	1016.08	65718	1016.08	82580.7	1016.08	95440.3
	1015.08	77919.9	1015.08	65719.2	1015.08	83034.7	1015.08	95151.7
	1014.08	77187.6	1014.08	64604.2	1014.08	81502	1014.08	92267.5
	1013.08	76442.5	1013.08	65510.1	1013.08	83610.3	1013.08	93642.1
	1012.08	77519.6	1012.08	65492.2	1012.08	81635.6	1012.08	93501.5
	1011.08	77045.7	1011.08	66334.9	1011.08	82329.4	1011.08	93614.1
	1010.08	77819.8	1010.08	65517.2	1010.08	81366.2	1010.08	92756.5
	1009.08	77449.7	1009.08	65347.9	1009.08	84168.1	1009.08	93880.5
	1008.08	76552.5	1008.08	65906.7	1008.08	84246.4	1008.08	93860.8
	1007.08	77294.2	1007.08	65703.4	1007.08	82569.4	1007.08	93083.9
	1006.08	79322.8	1006.08	66245.7	1006.08	82804.5	1006.08	94764.2
	1005.08	79774.6	1005.08	66197.8	1005.08	83615.7	1005.08	97460.4
	1004.08	78506.6	1004.08	67298.5	1004.08	83977.7	1004.08	97892.4
	1003.08	80561.4	1003.08	69538.5	1003.08	83545.7	1003.08	99676.5
	1002.08	81700.7	1002.08	68570.3	1002.08	85452.1	1002.08	100816
	1001.08	82563.2	1001.08	69986.9	1001.08	85224.5	1001.08	100594
	1000.08	84760.2	1000.08	68952.4	1000.08	84846.6	1000.08	100263
	999.08	86164.8	999.08	70865.1	999.08	87629.6	999.08	99674.3
	998.08	86395.3	998.08	72152	998.08	85858.7	998.08	98814.2
	997.08	83980.7	997.08	69037.1	997.08	85724.7	997.08	98562.2
	996.08	83169.3	996.08	68380.9	996.08	85670.9	996.08	98662.5
	995.08	82231.9	995.08	67960.4	995.08	84804.6	995.08	96732.5
	994.08	80536	994.08	67202.9	994.08	84876.7	994.08	97721.1
	993.08	80994	993.08	68204.8	993.08	83766.4	993.08	95276.9
	992.08	78064.9	992.08	67330.3	992.08	83874.7	992.08	93722.7
	991.08	77629.3	991.08	64894	991.08	82769.4	991.08	93371.4
	990.08	75235.7	990.08	64571.2	990.08	83152.3	990.08	90755.3
	989.08	75098.8	989.08	64125.2	989.08	83172.1	989.08	91825.8
	988.08	73791.7	988.08	62438.3	988.08	81090.8	988.08	91684.8
	987.08	72850.8	987.08	61325.7	987.08	81889.6	987.08	89285.8
	986.08	71987.5	986.08	61921.1	986.08	82064.9	986.08	90202.7
	985.08	73015.1	985.08	63307.6	985.08	82886.2	985.08	90650.9
	984.08	72176.6	984.08	62607.3	984.08	83602.5	984.08	91875.4
	983.08	72819.6	983.08	64346.8	983.08	83619	983.08	94458.6
	982.08	75363.2	982.08	64193.3	982.08	85396.4	982.08	97449.1
	981.08	77310.5	981.08	67605.8	981.08	85201.7	981.08	98873.8
	980.08	80517.7	980.08	67788.8	980.08	89392.6	980.08	101747
	979.08	84645	979.08	71321.8	979.08	89648.2	979.08	104809
	978.08	89647.7	978.08	75402.6	978.08	91654.2	978.08	108892
	977.08	92314.1	977.08	76397.9	977.08	92908.7	977.08	108642
	976.08	93627	976.08	77125.1	976.08	94521.5	976.08	106697
	975.08	93296.8	975.08	75741.1	975.08	94779.5	975.08	104024
	974.08	91069.9	974.08	74561.2	974.08	91552.7	974.08	102161
	973.08	89296.8	973.08	71470.2	973.08	90192.6	973.08	100203
	972.08	84353.9	972.08	70263.1	972.08	86887.3	972.08	97848
	971.08	80674.1	971.08	68031.9	971.08	86511.9	971.08	95249.6
	970.08	77765	970.08	64532.8	970.08	86359.2	970.08	91447.3
	969.08	73723.2	969.08	61211.7	969.08	84930.9	969.08	87680.7
	968.08	68769.7	968.08	58006.2	968.08	81321.5	968.08	81533
	967.08	63210.1	967.08	54672.4	967.08	79189.6	967.08	78504.4
	966.08	58911.4	966.08	50796.4	966.08	77049.7	966.08	76693.3
	965.08	55656.7	965.08	50404.5	965.08	75621.8	965.08	75027
	964.08	52842.4	964.08	46988.2	964.08	75438.3	964.08	73300.2
	963.08	51833.6	963.08	47819.8	963.08	75876.9	963.08	73664
	962.08	52014.2	962.08	46816	962.08	75546.5	962.08	74228.8
	961.08	51553.1	961.08	45833.1	961.08	73915.2	961.08	72822.1
	960.08	51472.9	960.08	45851.6	960.08	74242.9	960.08	72455.2
	959.08	52294.3	959.08	45069.7	959.08	74605.3	959.08	72704
	958.08	50309	958.08	46319.3	958.08	74574	958.08	73156.6
	957.08	49927.7	957.08	47178.1	957.08	73704.1	957.08	72611.5
	956.08	51088.6	956.08	46447.8	956.08	73968.9	956.08	72644.3
	955.08	50671.2	955.08	46999.7	955.08	74773.3	955.08	73549.5
	954.08	52575.7	954.08	46895.1	954.08	74380.5	954.08	72863.9
	953.08	51948.1	953.08	45859.3	953.08	74022	953.08	73420.9
	952.08	51221.9	952.08	46032.6	952.08	75131.9	952.08	73842.4
	951.08	52096.3	951.08	46223.4	951.08	74320.5	951.08	73796
	950.08	51786.8	950.08	45408.7	950.08	74648.1	950.08	73754.4
	949.08	51257	949.08	45403.3	949.08	75323.2	949.08	75751.8
	948.08	51918.4	948.08	46787.3	948.08	75474.9	948.08	74358.6
	947.08	51763.4	947.08	46725.3	947.08	75335.9	947.08	74917.1
	946.08	51794.8	946.08	47353.4	946.08	75508.7	946.08	75737.7
	945.08	52775.3	945.08	46214.7	945.08	76384.9	945.08	75072.7
	944.08	52699	944.08	47187.3	944.08	75572.7	944.08	76881.1
	943.08	52294.4	943.08	46562.4	943.08	76603.1	943.08	74598.6
	942.08	51585.8	942.08	47169.7	942.08	77557.1	942.08	74875.5
	941.08	51678.2	941.08	48157.2	941.08	74080.2	941.08	74805.5
	940.08	52698.4	940.08	47551.8	940.08	75656.9	940.08	76644.1
	939.08	52992.9	939.08	46089.8	939.08	76348.5	939.08	76171
	938.08	52070.7	938.08	47111.9	938.08	75358.6	938.08	75951.7
	937.08	51752.6	937.08	46884.3	937.08	75203.5	937.08	75973.7
	936.08	51714.4	936.08	47509	936.08	77117.9	936.08	75238.1
	935.08	52953.1	935.08	47596.1	935.08	76932.8	935.08	75625.4
	934.08	54278.7	934.08	47618.8	934.08	78335.1	934.08	76618.7
	933.08	51703.7	933.08	48110.5	933.08	78278.9	933.08	76785.7
	932.08	54060.6	932.08	46700.6	932.08	78201.3	932.08	76551.7
	931.08	52980.8	931.08	48410.6	931.08	77072.2	931.08	77108.6
	930.08	52498.9	930.08	47881.3	930.08	77867.2	930.08	78184.6
	929.08	54570	929.08	48272.6	929.08	76545.3	929.08	77247.7
	928.08	54814.1	928.08	47996.3	928.08	78595.8	928.08	77063.1
	927.08	53526.5	927.08	48658.4	927.08	78028.8	927.08	77977.2
	926.08	53679.6	926.08	48632.7	926.08	77019.1	926.08	78228
	925.08	52744.7	925.08	49224	925.08	78359.1	925.08	77368.4
	924.08	53393.5	924.08	48417	924.08	78462.9	924.08	77753.3
	923.08	53651.5	923.08	49187	923.08	79248.7	923.08	79769.4
	922.08	53152.8	922.08	49378.6	922.08	77591.1	922.08	78193.1
	921.08	54903.7	921.08	49227.1	921.08	77337.3	921.08	80040.1
	920.08	54409.4	920.08	49646.2	920.08	78147.4	920.08	78651.5
	919.08	53657.2	919.08	48544.2	919.08	78117.8	919.08	78406.4
	918.08	55568.2	918.08	48732.7	918.08	78420.2	918.08	78946.4
	917.08	53946.7	917.08	49367.2	917.08	78797.4	917.08	79061
	916.08	55134.5	916.08	48581.6	916.08	78815.7	916.08	79072.8
	915.08	55941.1	915.08	49000.1	915.08	80083.6	915.08	79811.9
	914.08	54759.9	914.08	48994.9	914.08	80164.7	914.08	79008.8
	913.08	56928.3	913.08	47730.1	913.08	79094.2	913.08	79687.5
	912.08	56075.4	912.08	50401.3	912.08	80654.5	912.08	80331.2
	911.08	54469	911.08	49218.6	911.08	81226.3	911.08	78959.3
	910.08	55998.1	910.08	48476.2	910.08	79517.4	910.08	79242.4
	909.08	55870.4	909.08	49854	909.08	80494.5	909.08	80337.8
	908.08	55279.9	908.08	49783.8	908.08	79888.9	908.08	79229.9
	907.08	56836.6	907.08	50157.5	907.08	80413.1	907.08	79532.5
	906.08	55682.5	906.08	50034.9	906.08	81607.1	906.08	79886.5
	905.08	55959.8	905.08	50764.5	905.08	81788.3	905.08	80273
	904.08	56671.1	904.08	50146.3	904.08	81148.5	904.08	79334.2
	903.08	55899.2	903.08	50081.3	903.08	80487.6	903.08	81083.5
	902.08	55263.5	902.08	50541.7	902.08	80766.9	902.08	80982.2
	901.08	55602.3	901.08	51529.2	901.08	81841.8	901.08	80969.9
	900.08	56716.6	900.08	50362.2	900.08	81372	900.08	80783.1
	899.08	54696.6	899.08	50595.9	899.08	81612.2	899.08	81851.9
	898.08	57905.3	898.08	51411.5	898.08	82736.7	898.08	81919.5
	897.08	56633.5	897.08	51178.5	897.08	80631.5	897.08	82404.9
	896.08	57439.8	896.08	52246.9	896.08	82824.3	896.08	81667.1
	895.08	56467.7	895.08	51642.6	895.08	81515.3	895.08	82356.9
	894.08	58717.8	894.08	50962.4	894.08	81180.3	894.08	82673
	893.08	57395.2	893.08	50407.3	893.08	82369.2	893.08	84034.1
	892.08	58156.2	892.08	52419.2	892.08	83229.4	892.08	82546.4
	891.08	57474.4	891.08	51115.2	891.08	82666	891.08	82278.4
	890.08	58427.6	890.08	51704.8	890.08	83678.2	890.08	84050
	889.08	57836	889.08	50654.1	889.08	83337	889.08	83370.5
	888.08	57494.8	888.08	52536.8	888.08	83544.9	888.08	83020.2
	887.08	57277.1	887.08	50876.7	887.08	83166	887.08	84636.7
	886.08	57414	886.08	51379.6	886.08	81802.9	886.08	83186.7
	885.08	59041.5	885.08	52163.1	885.08	83270.6	885.08	84997
	884.08	57645.4	884.08	51044	884.08	83668.2	884.08	84599
	883.08	59323.8	883.08	51822.1	883.08	85109.6	883.08	84771.2
	882.08	58244.9	882.08	51819.4	882.08	86471.6	882.08	83445.3
	881.08	59892.4	881.08	52298.6	881.08	84501.2	881.08	84562.3
	880.08	58444.6	880.08	51768.2	880.08	84554.7	880.08	84824.8
	879.08	57777.8	879.08	51540.4	879.08	84459.3	879.08	86458.7
	878.08	58082.8	878.08	52234.3	878.08	84335.5	878.08	85244.9
	877.08	58771.7	877.08	52411.4	877.08	83961.6	877.08	85425.6
	876.08	60172.2	876.08	52553.6	876.08	85899.5	876.08	84726.2
	875.08	58613.4	875.08	52188.3	875.08	84569.6	875.08	84936.7
	874.08	60030.5	874.08	53068.3	874.08	85067.1	874.08	85722.2
	873.08	59797.7	873.08	53205.5	873.08	85653.1	873.08	85273.1
	872.08	58565.7	872.08	52334.6	872.08	86256.1	872.08	86178
	871.08	58773.6	871.08	53307.1	871.08	86464.6	871.08	86387.7
	870.08	59755.2	870.08	53162.7	870.08	86877.1	870.08	86487.2
	869.08	58573.9	869.08	53349.4	869.08	85959	869.08	85453.8
	868.08	60527	868.08	53278.8	868.08	87014.6	868.08	86687.2
	867.08	60489.6	867.08	53688.3	867.08	85998.5	867.08	86031.2
	866.08	59435.6	866.08	52934.8	866.08	86026.5	866.08	86617.9
	865.08	60823.1	865.08	53568	865.08	86010.1	865.08	85519.7
	864.08	59565.5	864.08	53577.8	864.08	86580.5	864.08	86334.9
	863.08	61352.4	863.08	53731.6	863.08	86202.1	863.08	88210.8
	862.08	60665.1	862.08	54975.2	862.08	87029.4	862.08	88802.3
	861.08	60570.3	861.08	54022.5	861.08	87784.3	861.08	88307.7
	860.08	61970.2	860.08	53526.9	860.08	87546.7	860.08	88492.7
	859.08	60523.1	859.08	54954.3	859.08	87643.1	859.08	88573.3
	858.08	61135	858.08	54267.7	858.08	87110.3	858.08	86752.2
	857.08	62152.3	857.08	53894.7	857.08	87545.5	857.08	89358.1
	856.08	61408.2	856.08	55832	856.08	89052.3	856.08	89398.6
	855.08	62700.2	855.08	54243	855.08	88644.6	855.08	87498.5
	854.08	61574	854.08	53684.1	854.08	86770.4	854.08	90965
	853.08	62525.1	853.08	55508.8	853.08	87567.7	853.08	90018.1
	852.08	61883.9	852.08	55520.3	852.08	88567.6	852.08	88753.1
	851.08	61429	851.08	55332.2	851.08	88169.5	851.08	90387.3
	850.08	63062.7	850.08	55412.1	850.08	88366.2	850.08	88791.1
	849.08	61882.6	849.08	55473.4	849.08	89620.6	849.08	89332.9
	848.08	63547	848.08	55205	848.08	90181.2	848.08	90372.1
	847.08	61228.3	847.08	54401.8	847.08	89305.2	847.08	89080.2
	846.08	62419.2	846.08	55572.8	846.08	90806.1	846.08	91457.8
	845.08	63000.9	845.08	56017.1	845.08	90913.4	845.08	91596.1
	844.08	62651.8	844.08	55517	844.08	90415.3	844.08	90325.2
	843.08	62500.2	843.08	55879.8	843.08	89726	843.08	90263.8
	842.08	63555.7	842.08	55832	842.08	89220.3	842.08	89833.7
	841.08	62950.6	841.08	57219.2	841.08	89564.9	841.08	90261.6
	840.08	63037.3	840.08	56064.5	840.08	89088.8	840.08	93187.4
	839.08	62749.8	839.08	56185	839.08	90794	839.08	90242.6
	838.08	63951.7	838.08	56864.4	838.08	91537.3	838.08	90094.9
	837.08	64559.8	837.08	56455.4	837.08	92238.6	837.08	91486.3
	836.08	62898.6	836.08	55857.4	836.08	92282.3	836.08	92367.3
	835.08	65112.4	835.08	56124.1	835.08	90469.2	835.08	91083.2
	834.08	64396.2	834.08	56559.7	834.08	92531	834.08	90937.9
	833.08	64313.2	833.08	55237.2	833.08	90573.5	833.08	91921.9
	832.08	64753.6	832.08	56682.6	832.08	92069.7	832.08	93270.4
	831.08	64185.6	831.08	57682	831.08	92921.8	831.08	93236
	830.08	64991.9	830.08	58086.1	830.08	90787.1	830.08	93179.2
	829.08	64865.4	829.08	57378.9	829.08	92319.6	829.08	92966.9
	828.08	65108	828.08	57136.4	828.08	92334.9	828.08	93784.9
	827.08	64718.1	827.08	57154	827.08	92543.7	827.08	93316.9
	826.08	64254	826.08	56205.4	826.08	91861.1	826.08	93573.5
	825.08	64404.9	825.08	58128.7	825.08	93796.9	825.08	93910.1
	824.08	64708.4	824.08	58116.7	824.08	93605.5	824.08	92932.5
	823.08	64792.7	823.08	57478.4	823.08	93507.2	823.08	93329.8
	822.08	66047.2	822.08	58711.1	822.08	92479.8	822.08	93682.4
	821.08	65433.1	821.08	58848.1	821.08	92483.7	821.08	93944.6
	820.08	66055.5	820.08	56706	820.08	93985.3	820.08	94407.1
	819.08	65908.3	819.08	56984.3	819.08	93721.8	819.08	95936.3
	818.08	66307.7	818.08	59340.3	818.08	93439.1	818.08	94991.6
	817.08	66473.4	817.08	57701.2	817.08	93562	817.08	95283.8
	816.08	64580.1	816.08	58299.7	816.08	93659.8	816.08	95185.8
	815.08	66622.4	815.08	58275.4	815.08	95025.1	815.08	94439.8
	814.08	66568.4	814.08	58647.9	814.08	94427.3	814.08	96703.1
	813.08	66424.6	813.08	59022.5	813.08	94830.5	813.08	95446.1
	812.08	66968.9	812.08	59205.5	812.08	94554.5	812.08	95635.5
	811.08	66872.7	811.08	59061.4	811.08	94781.6	811.08	94789.1
	810.08	66737	810.08	58823	810.08	95337.6	810.08	94251
	809.08	67641.3	809.08	59031.7	809.08	97045.1	809.08	95236.6
	808.08	66829.3	808.08	58293	808.08	95466.1	808.08	95488.2
	807.08	67498.3	807.08	58726.8	807.08	97028.5	807.08	95752.5
	806.08	68269	806.08	58719.7	806.08	95468.7	806.08	94841.5
	805.08	66550.7	805.08	59186.6	805.08	96394.6	805.08	97484.5
	804.08	68514	804.08	60008.8	804.08	97209.1	804.08	98009.1
	803.08	67170.7	803.08	59646.1	803.08	96781.1	803.08	97678.5
	802.08	69216.4	802.08	60950.4	802.08	95248.5	802.08	97898.1
	801.08	67755.6	801.08	58584	801.08	96798.6	801.08	98549.5
	800.08	67775.7	800.08	60210.2	800.08	95786.2	800.08	96326.7
	799.08	69085.4	799.08	59430.5	799.08	96036.2	799.08	98264.2
	798.08	67015.5	798.08	59939.3	798.08	96824.9	798.08	97762.6
	797.08	67823.9	797.08	59928	797.08	97390.8	797.08	98416.6
	796.08	68059.3	796.08	59169	796.08	98187.9	796.08	98129.6
	795.08	71004.9	795.08	60612.9	795.08	98230.9	795.08	97356.7
	794.08	69030.6	794.08	61545.2	794.08	97678.3	794.08	98252.9
	793.08	69226.6	793.08	60672.3	793.08	97780	793.08	97936.1
	792.08	70243.3	792.08	60976.4	792.08	97643	792.08	98924.9
	791.08	69492.4	791.08	60932.5	791.08	99441.7	791.08	99070.3
	790.08	69115.5	790.08	61939.2	790.08	100205	790.08	97660.3
	789.08	70404.9	789.08	60872.7	789.08	99084	789.08	98939.5
	788.08	70492	788.08	61416.1	788.08	99633.3	788.08	100340
	787.08	69747.6	787.08	60711.8	787.08	100248	787.08	98887
	786.08	70791.6	786.08	61911.1	786.08	100199	786.08	99197.6
	785.08	69512.6	785.08	60541.1	785.08	100054	785.08	100340
	784.08	70202.9	784.08	60885	784.08	100727	784.08	99878.8
	783.08	69437.5	783.08	62528	783.08	101062	783.08	100151
	782.08	71690.3	782.08	60878.6	782.08	99064.9	782.08	101511
	781.08	71118	781.08	60908.6	781.08	100730	781.08	101085
	780.08	70045.3	780.08	63293.7	780.08	98874.5	780.08	98260.5
	779.08	70211.5	779.08	61748.5	779.08	101393	779.08	101200
	778.08	71027.7	778.08	61930.8	778.08	101896	778.08	102183
	777.08	71325.4	777.08	61679.5	777.08	101557	777.08	102056
	776.08	71116.2	776.08	61093.9	776.08	100704	776.08	102843
	775.08	70843.3	775.08	62662.6	775.08	99671.6	775.08	101740
	774.08	72472.2	774.08	61816.3	774.08	101689	774.08	103482
	773.08	71830.4	773.08	62725.3	773.08	100669	773.08	102767
	772.08	71231	772.08	62590.6	772.08	100429	772.08	100975
	771.08	72279.2	771.08	64421.6	771.08	101780	771.08	99916.4
	770.08	72197.3	770.08	63396.4	770.08	102150	770.08	102031
	769.08	71978.8	769.08	63555.5	769.08	102897	769.08	102027
	768.08	72746.5	768.08	63754.1	768.08	102994	768.08	103392
	767.08	72374.2	767.08	63366.4	767.08	104109	767.08	102677
	766.08	72817.9	766.08	63283.5	766.08	102455	766.08	104222
	765.08	72731.6	765.08	64157.5	765.08	102045	765.08	102765
	764.08	73164.4	764.08	64323.9	764.08	104208	764.08	101147
	763.08	72401.6	763.08	64462.6	763.08	103873	763.08	104109
	762.08	74284.6	762.08	62885.2	762.08	105005	762.08	104376
	761.08	74229.1	761.08	64143.4	761.08	103854	761.08	102584
	760.08	73919.3	760.08	65759.2	760.08	103846	760.08	105215
	759.08	73659.6	759.08	64710.8	759.08	103723	759.08	104174
	758.08	73281.8	758.08	63697.9	758.08	103831	758.08	105604
	757.08	74116.7	757.08	64091.1	757.08	104338	757.08	106463
	756.08	74567.8	756.08	66060.7	756.08	105829	756.08	105271
	755.08	73235.1	755.08	64026.2	755.08	103637	755.08	104505
	754.08	73943.1	754.08	64575	754.08	103977	754.08	105155
	753.08	73829.8	753.08	63996.7	753.08	104518	753.08	105283
	752.08	74378.7	752.08	64895.5	752.08	103404	752.08	107166
	751.08	73756.6	751.08	64966.5	751.08	104802	751.08	106019
	750.08	75250.6	750.08	64716.3	750.08	104890	750.08	106229
	749.08	74777.3	749.08	64761.6	749.08	106324	749.08	106978
	748.08	76102.9	748.08	64531.4	748.08	106657	748.08	107390
	747.08	74186.4	747.08	65818.9	747.08	106021	747.08	108471
	746.08	75355	746.08	63461.3	746.08	109365	746.08	108350
	745.08	76887.9	745.08	66299.3	745.08	106868	745.08	109278
	744.08	74916.4	744.08	65642.9	744.08	108617	744.08	108832
	743.08	77042.4	743.08	66192.5	743.08	107376	743.08	106226
	742.08	76637.6	742.08	66349.3	742.08	106381	742.08	107314
	741.08	75120.9	741.08	66012.7	741.08	104490	741.08	108345
	740.08	75241.8	740.08	65787.6	740.08	106622	740.08	109549
	739.08	75707.8	739.08	66733	739.08	107536	739.08	109095
	738.08	76567.3	738.08	65767.1	738.08	106181	738.08	107503
	737.08	75202.3	737.08	66877.3	737.08	109459	737.08	109319
	736.08	77504	736.08	68086.7	736.08	109365	736.08	110019
	735.08	78238.1	735.08	65489.7	735.08	108379	735.08	110183
	734.08	75029	734.08	66037.2	734.08	107703	734.08	110775
	733.08	77444.2	733.08	65374.7	733.08	108746	733.08	110423
	732.08	77937.1	732.08	66278.4	732.08	109539	732.08	110022
	731.08	77088.6	731.08	67207.1	731.08	108114	731.08	113502
	730.08	77333.8	730.08	67077.9	730.08	109122	730.08	111283
	729.08	78459.5	729.08	66930.2	729.08	110430	729.08	112628
	728.08	77592.4	728.08	65896	728.08	110158	728.08	112675
	727.08	77443.1	727.08	66792.3	727.08	110800	727.08	114250
	726.08	79235.3	726.08	66538.3	726.08	107525	726.08	114794
	725.08	78922.3	725.08	68314.2	725.08	109615	725.08	115736
	724.08	78511.1	724.08	67527.9	724.08	112022	724.08	115141
	723.08	79103.8	723.08	68633.1	723.08	109137	723.08	116157
	722.08	79828.5	722.08	68124.2	722.08	111348	722.08	116386
	721.08	79624.2	721.08	68465	721.08	108034	721.08	116048
	720.08	79184.7	720.08	67602.4	720.08	112671	720.08	117361
	719.08	79906.4	719.08	67393.9	719.08	112175	719.08	119262
	718.08	78550.9	718.08	67693.2	718.08	113455	718.08	118701
	717.08	80742.6	717.08	68465.3	717.08	113646	717.08	120245
	716.08	78953.4	716.08	68663	716.08	112706	716.08	121276
	715.08	78742.2	715.08	68010.1	715.08	111286	715.08	119924
	714.08	80974.7	714.08	68182.7	714.08	111294	714.08	121612
	713.08	78157.7	713.08	69647.6	713.08	112223	713.08	123370
	712.08	80589.1	712.08	69369	712.08	112231	712.08	124343
	711.08	79896.7	711.08	69147.6	711.08	112234	711.08	123848
	710.08	81260.9	710.08	71051.7	710.08	112630	710.08	123803
	709.08	81242.7	709.08	69885.4	709.08	113893	709.08	123672
	708.08	82385	708.08	70016.1	708.08	113627	708.08	121662
	707.08	81364.2	707.08	69350.1	707.08	113704	707.08	124717
	706.08	80319.5	706.08	69314.5	706.08	114781	706.08	125274
	705.08	81879.3	705.08	69822.1	705.08	115245	705.08	124804
	704.08	80896.3	704.08	69273.7	704.08	115125	704.08	122934
	703.08	81814.1	703.08	69101.6	703.08	113894	703.08	127056
	702.08	81293.8	702.08	69780.8	702.08	114921	702.08	124277
	701.08	81201.3	701.08	68849.5	701.08	114420	701.08	126020
	700.08	81933	700.08	70932.6	700.08	112763	700.08	125619
	699.08	81289.5	699.08	69663.2	699.08	114846	699.08	127732
	698.08	81843.6	698.08	71193.9	698.08	114380	698.08	126836
	697.08	83001.5	697.08	72042.5	697.08	113084	697.08	126791
	696.08	81960.7	696.08	69329.8	696.08	113444	696.08	128700
	695.08	82037	695.08	72428	695.08	114256	695.08	127423
	694.08	83154.4	694.08	71301.1	694.08	114950	694.08	127004
	693.08	83432.4	693.08	71526.4	693.08	115556	693.08	128813
	692.08	82126.6	692.08	71284.6	692.08	116130	692.08	128920
	691.08	84525.7	691.08	71672.3	691.08	115516	691.08	129527
	690.08	83889.5	690.08	71458.4	690.08	114609	690.08	129784
	689.08	83221.8	689.08	71911	689.08	114789	689.08	128894
	688.08	82954.2	688.08	70601.3	688.08	115146	688.08	128668
	687.08	84678.6	687.08	71509.8	687.08	114918	687.08	129311
	686.08	84653.4	686.08	71776.9	686.08	115887	686.08	130869
	685.08	84057	685.08	72057.1	685.08	115255	685.08	129963
	684.08	84463.5	684.08	72326.6	684.08	116173	684.08	130634
	683.08	84836.1	683.08	72449.2	683.08	116439	683.08	130664
	682.08	84329	682.08	73229.3	682.08	117025	682.08	131552
	681.08	83720.3	681.08	71698.7	681.08	116729	681.08	134028
	680.08	84322.8	680.08	72162.9	680.08	115375	680.08	131764
	679.08	85380.4	679.08	72311.9	679.08	116482	679.08	132994
	678.08	85566.7	678.08	72237.5	678.08	116080	678.08	133063
	677.08	85085.3	677.08	72576.9	677.08	114960	677.08	130149
	676.08	83897.7	676.08	72439	676.08	119111	676.08	129255
	675.08	83896.4	675.08	72885.5	675.08	115963	675.08	129009
	674.08	84798.9	674.08	71959.4	674.08	117156	674.08	129484
	673.08	85789.2	673.08	72464.3	673.08	116903	673.08	129697
	672.08	85187.6	672.08	73223.7	672.08	116903	672.08	128792
	671.08	85147.4	671.08	73144.4	671.08	118657	671.08	128386
	670.08	88046.6	670.08	73261.2	670.08	118711	670.08	128664
	669.08	87144.7	669.08	72384	669.08	118072	669.08	128847
	668.08	86597.7	668.08	73854.6	668.08	119139	668.08	129858
	667.08	86065.6	667.08	73736.3	667.08	116472	667.08	130416
	666.08	87229.8	666.08	74703.3	666.08	119077	666.08	128323
	665.08	85555.1	665.08	74891.6	665.08	123020	665.08	128577
	664.08	87595.4	664.08	73900.2	664.08	121498	664.08	129509
	663.08	87343.4	663.08	74358.5	663.08	124420	663.08	130623
	662.08	87518.1	662.08	76421.2	662.08	123742	662.08	129319
	661.08	88518.8	661.08	74696.9	661.08	121056	661.08	128307
	660.08	87835	660.08	73861.9	660.08	119793	660.08	128780
	659.08	87582.5	659.08	74226.6	659.08	119689	659.08	127711
	658.08	86654.5	658.08	73704.9	658.08	121086	658.08	127101
	657.08	88989.7	657.08	74231.8	657.08	121394	657.08	127882
	656.08	88365.6	656.08	73692.6	656.08	119377	656.08	128986
	655.08	88394	655.08	75312.4	655.08	119880	655.08	128247
	654.08	88240.1	654.08	76108.3	654.08	119375	654.08	127287
	653.08	88297.1	653.08	76631.3	653.08	120010	653.08	127517
	652.08	89422.8	652.08	75059.2	652.08	116022	652.08	128263
	651.08	88776.4	651.08	73933.3	651.08	116883	651.08	127662
	650.08	89489.1	650.08	76013.8	650.08	115323	650.08	128413
	649.08	89347.3	649.08	75506.2	649.08	114998	649.08	127858
	648.08	87940.6	648.08	74210.4	648.08	114872	648.08	127353
	647.08	88948.5	647.08	75733	647.08	113032	647.08	127906
	646.08	90303.8	646.08	75433.3	646.08	112438	646.08	126799
	645.08	91136.4	645.08	75824.8	645.08	113439	645.08	126273
	644.08	91788.8	644.08	76405.7	644.08	115650	644.08	127110
	643.08	91671.6	643.08	75773.6	643.08	114300	643.08	128025
	642.08	90273.1	642.08	76202.9	642.08	116653	642.08	129910
	641.08	92943.9	641.08	75860.5	641.08	114130	641.08	128727
	640.08	90609.4	640.08	77179.2	640.08	114893	640.08	127819
	639.08	91334.5	639.08	75753	639.08	112263	639.08	129380
	638.08	90500.1	638.08	75094.6	638.08	113700	638.08	128121
	637.08	89675.3	637.08	78548.9	637.08	113651	637.08	126196
	636.08	91844.9	636.08	75891.3	636.08	114245	636.08	126860
	635.08	92307	635.08	77716	635.08	114094	635.08	126074
	634.08	91498.1	634.08	76060.2	634.08	115426	634.08	128638
	633.08	91507.6	633.08	76189.8	633.08	113654	633.08	127288
	632.08	92204.7	632.08	75878.2	632.08	113410	632.08	125607
	631.08	93362.8	631.08	76337.1	631.08	114095	631.08	125796
	630.08	92655.1	630.08	77719.5	630.08	115966	630.08	127195
	629.08	93221.3	629.08	78278.9	629.08	114603	629.08	126938
	628.08	92718.8	628.08	77027.9	628.08	113387	628.08	124092
	627.08	93519.3	627.08	78679.6	627.08	112370	627.08	124096
	626.08	93091.7	626.08	78413	626.08	110970	626.08	125201
	625.08	94381.7	625.08	77579.2	625.08	111706	625.08	127656
	624.08	92965.8	624.08	76322	624.08	110918	624.08	126756
	623.08	95598.6	623.08	78231.4	623.08	113139	623.08	126245
	622.08	94085.2	622.08	77254.2	622.08	111627	622.08	124626
	621.08	93768.1	621.08	78363.6	621.08	113970	621.08	126953
	620.08	93484.7	620.08	78826.9	620.08	111983	620.08	127244
	619.08	94156.2	619.08	79298.4	619.08	112630	619.08	126440
	618.08	94030.6	618.08	77071.9	618.08	111217	618.08	126702
	617.08	94404.5	617.08	78128.6	617.08	113356	617.08	127320
	616.08	94317.3	616.08	78511.8	616.08	113314	616.08	126684
	615.08	94921.2	615.08	78268.2	615.08	113006	615.08	127650
	614.08	93754.4	614.08	77412.8	614.08	113093	614.08	127977
	613.08	96153.3	613.08	77496.4	613.08	114365	613.08	126693
	612.08	94651.5	612.08	79068.1	612.08	115975	612.08	127284
	611.08	95700.8	611.08	78300.1	611.08	111791	611.08	127961
	610.08	95385.5	610.08	77876.2	610.08	115809	610.08	128783
	609.08	94918	609.08	78388.8	609.08	116582	609.08	128083
	608.08	96586.3	608.08	79551.3	608.08	112754	608.08	128423
	607.08	96699.6	607.08	78677.5	607.08	116560	607.08	127566
	606.08	96559	606.08	79527.5	606.08	115209	606.08	128353
	605.08	97184.8	605.08	79531.8	605.08	116888	605.08	129104
	604.08	98001.8	604.08	80469.4	604.08	116095	604.08	128838
	603.08	96809.6	603.08	79612.8	603.08	114838	603.08	129267
	602.08	95681.5	602.08	80211.6	602.08	115786	602.08	128168
	601.08	96268.2	601.08	78625.4	601.08	115462	601.08	131067
	600.08	97854.6	600.08	80766.1	600.08	115965	600.08	130914
	599.08	96869.2	599.08	81215.5	599.08	115546	599.08	129997
	598.08	97897.3	598.08	82730.1	598.08	116791	598.08	129657
	597.08	96358.4	597.08	81720.6	597.08	118701	597.08	128905
	596.08	98044.2	596.08	80121.3	596.08	116180	596.08	131063
	595.08	97213.6	595.08	79627.6	595.08	115388	595.08	129881
	594.08	97717.5	594.08	80289.7	594.08	116576	594.08	127318
	593.08	97155.6	593.08	81112.8	593.08	116678	593.08	130299
	592.08	98496.7	592.08	79603	592.08	116793	592.08	129310
	591.08	97865	591.08	79383.8	591.08	115243	591.08	130941
	590.08	97871.1	590.08	79732.1	590.08	118481	590.08	130776
	589.08	97256.5	589.08	80622	589.08	118707	589.08	132589
	588.08	98238.9	588.08	81392	588.08	121652	588.08	133783
	587.08	100161	587.08	82601.2	587.08	125153	587.08	138305
	586.08	99702.5	586.08	80977.2	586.08	128589	586.08	135462
	585.08	99124.8	585.08	82099.3	585.08	129421	585.08	134929
	584.08	99710.2	584.08	82703.9	584.08	124916	584.08	132717
	583.08	99619.5	583.08	82262.4	583.08	121884	583.08	132029
	582.08	98458.3	582.08	81158.9	582.08	117592	582.08	130874
	581.08	101028	581.08	82001	581.08	117680	581.08	132316
	580.08	99567.4	580.08	82282.7	580.08	118048	580.08	133732
	579.08	98183.7	579.08	81186.6	579.08	118436	579.08	132244
	578.08	99280.5	578.08	80981.9	578.08	120107	578.08	136583
	577.08	99053.3	577.08	81392.4	577.08	121129	577.08	133574
	576.08	99003.1	576.08	82243.7	576.08	120609	576.08	131658
	575.08	100401	575.08	81425.9	575.08	117440	575.08	132222
	574.08	99722.1	574.08	81467	574.08	115851	574.08	131963
	573.08	99476.7	573.08	79280.7	573.08	112114	573.08	130584
	572.08	100420	572.08	81194.8	572.08	113659	572.08	128849
	571.08	99618.8	571.08	80508	571.08	108699	571.08	129369
	570.08	101153	570.08	79248.4	570.08	108746	570.08	127775
	569.08	100943	569.08	77910.2	569.08	107531	569.08	127398
	568.08	99509	568.08	80299.1	568.08	106505	568.08	128727
	567.08	97262.8	567.08	77862	567.08	105569	567.08	127774
	566.08	98005.5	566.08	79550.5	566.08	106938	566.08	130440
	565.08	99023.3	565.08	79647.4	565.08	106704	565.08	128593
	564.08	103067	564.08	79456.5	564.08	109449	564.08	128744
	563.08	102525	563.08	79758.5	563.08	112309	563.08	129304
	562.08	101810	562.08	81094	562.08	112806	562.08	132184
	561.08	102496	561.08	80655.3	561.08	110907	561.08	132031
	560.08	103739	560.08	83834.6	560.08	110650	560.08	132227
	559.08	104709	559.08	85047.9	559.08	108569	559.08	133552
	558.08	105627	558.08	85873.7	558.08	107513	558.08	135616
	557.08	108389	557.08	86906.8	557.08	108123	557.08	138253
	556.08	110984	556.08	87165.4	556.08	111542	556.08	135367
	555.08	109958	555.08	88580.8	555.08	108839	555.08	135819
	554.08	111438	554.08	86456.1	554.08	109361	554.08	136314
	553.08	108451	553.08	86920.9	553.08	106763	553.08	133263
	552.08	107796	552.08	86156.8	552.08	107396	552.08	131455
	551.08	104032	551.08	83176.5	551.08	105230	551.08	128479
	550.08	101125	550.08	80381.5	550.08	103295	550.08	125744
	549.08	97130.6	549.08	80550	549.08	101786	549.08	123156
	548.08	93595.3	548.08	75616.8	548.08	101537	548.08	120985
	547.08	91249.1	547.08	74482.5	547.08	100617	547.08	119678
	546.08	87751.8	546.08	71592.3	546.08	99099	546.08	116764
	545.08	84426.4	545.08	70624.7	545.08	100285	545.08	112063
	544.08	80168.8	544.08	65931.2	544.08	97570.7	544.08	107838
	543.08	75246.9	543.08	63683.9	543.08	94884.2	543.08	102318
	542.08	70444.9	542.08	60817.4	542.08	94776.6	542.08	100802
	541.08	69019.8	541.08	57654.7	541.08	93097.8	541.08	97283.2
	540.08	64904.4	540.08	56881.6	540.08	93790.6	540.08	95101.9
	539.08	63728.5	539.08	53395.8	539.08	93374	539.08	95964.3
	538.08	62426.5	538.08	54409.8	538.08	94179.3	538.08	96444.5
	537.08	63527.6	537.08	52494.9	537.08	92874.2	537.08	92913.3
	536.08	68778.4	536.08	51830.9	536.08	93725.2	536.08	98119
	535.08	76627.5	535.08	55624.8	535.08	96142.1	535.08	114206
	534.08	85504.4	534.08	70209	534.08	103635	534.08	185659
	533.08	164293	533.08	149491	533.08	123190	533.08	315542
	532.08	373679	532.08	293355	532.08	167065	532.08	385072
	531.08	398118	531.08	293756	531.08	231648	531.08	258765
	530.08	231533	530.08	147781	530.08	195305	530.08	125557
	529.08	124383	529.08	70379.4	529.08	114644	529.08	95059.6
	528.08	68052.7	528.08	50708.6	528.08	92069.5	528.08	87098.7
	527.08	54122.4	527.08	48423.2	527.08	87776.8	527.08	86640.8
	526.08	52171.5	526.08	46421.8	526.08	88320.2	526.08	83210.6
	525.08	51640.8	525.08	45015	525.08	86884.5	525.08	83046.1
	524.08	52652.2	524.08	45650.2	524.08	88257.8	524.08	85391.6
	523.08	54461.8	523.08	44930.2	523.08	86032.6	523.08	83902
	522.08	53604.6	522.08	43857	522.08	86036.7	522.08	85406
	521.08	51560.5	521.08	44675.3	521.08	84339.2	521.08	83118.9
	520.08	49664.4	520.08	44114	520.08	85783.1	520.08	83668.5
	519.08	49670.8	519.08	44681.3	519.08	85632.5	519.08	85155.7
	518.08	48505.2	518.08	44674.5	518.08	85730.2	518.08	82727.5
	517.08	48283.6	517.08	43026.2	517.08	85719.6	517.08	82633.4
	516.08	47519.2	516.08	44636.9	516.08	84704	516.08	82644.4
	515.08	46973.8	515.08	44272.4	515.08	85508.1	515.08	82201.6
	514.08	47895.4	514.08	44264.6	514.08	85373.8	514.08	82283
	513.08	47030.5	513.08	43044.3	513.08	82313.2	513.08	82491.6
	512.08	47752	512.08	43876.2	512.08	84080.7	512.08	82881
	511.08	46142.8	511.08	43396.8	511.08	84274.5	511.08	82971.9
	510.08	45549.9	510.08	44834.3	510.08	84618	510.08	82073.4
	509.08	45358.5	509.08	44324.1	509.08	84784.1	509.08	82649.5
	508.08	46270.8	508.08	45875	508.08	85869.8	508.08	81762.4
	507.08	46850.3	507.08	43412.6	507.08	84898.9	507.08	83804.4
	506.08	46419.6	506.08	44977.8	506.08	85579.9	506.08	85012.3
	505.08	46229.5	505.08	44567.7	505.08	87214.7	505.08	84552.3
	504.08	46498.2	504.08	44475.4	504.08	87900.8	504.08	84250.4
	503.08	45789.1	503.08	43640.5	503.08	89347.8	503.08	85518.5
	502.08	46695.5	502.08	43457.9	502.08	90523.3	502.08	85236.6
	501.08	51729.8	501.08	44096.5	501.08	92522.9	501.08	89494.6
	500.08	52537	500.08	45923.4	500.08	100924	500.08	94608.9
	499.08	50018.1	499.08	46452.4	499.08	115895	499.08	101625
	498.08	55116.5	498.08	47562.4	498.08	125962	498.08	98290.9
	497.08	76220.9	497.08	47803.1	497.08	116181	497.08	91664.2
	496.08	102079	496.08	46555.7	496.08	102857	496.08	89691.2
	495.08	88487.9	495.08	45249.3	495.08	95450.5	495.08	86586.6
	494.08	57352.2	494.08	45256.2	494.08	86374.2	494.08	82524.5
	493.08	45239.3	493.08	43524.2	493.08	77110.8	493.08	77882.8
	492.08	41050.2	492.08	44298.7	492.08	72363.4	492.08	79118.5
	491.08	38912.2	491.08	43481.2	491.08	71054.2	491.08	78642.4
	490.08	38333.8	490.08	44142.4	490.08	68465.3	490.08	77430.6
	489.08	37538	489.08	44007.4	489.08	68495	489.08	77216.1
	488.08	37951.8	488.08	43813.3	488.08	68262	488.08	77128.1
	487.08	36862.9	487.08	45075.4	487.08	70003	487.08	77272.7
	486.08	37168.8	486.08	45333.8	486.08	68329	486.08	77663.3
	485.08	37456.3	485.08	44147.5	485.08	67839.7	485.08	76018
	484.08	36725.4	484.08	44355.4	484.08	67773.2	484.08	77817.7
	483.08	36411.3	483.08	44429.9	483.08	68541.5	483.08	77917.5
	482.08	37545.6	482.08	43292	482.08	68672.5	482.08	77719.6
	481.08	37635.8	481.08	44958.2	481.08	69100.1	481.08	77742.8
	480.08	37064	480.08	45367.6	480.08	68698.9	480.08	76932.6
	479.08	37017.6	479.08	45498.5	479.08	69506.2	479.08	78557.4
	478.08	37257.1	478.08	43555	478.08	69580.2	478.08	80519.9
	477.08	37427.7	477.08	42881.7	477.08	72076.1	477.08	81437.9
	476.08	36753.4	476.08	45968.1	476.08	79058.2	476.08	84165.8
	475.08	37554	475.08	46603.3	475.08	83253.8	475.08	84420.8
	474.08	37879.4	474.08	45835.4	474.08	79590	474.08	81290.4
	473.08	37255.3	473.08	44587.2	473.08	73417.9	473.08	80504.9
	472.08	37848.4	472.08	44527.1	472.08	68621.4	472.08	78290.3
	471.08	38264.9	471.08	44859.9	471.08	66767.3	471.08	78176.5
	470.08	37308.8	470.08	43560.2	470.08	63575.1	470.08	77205.1
	469.08	37584.4	469.08	42956.8	469.08	62735	469.08	77851.4
	468.08	37286.2	468.08	43949.6	468.08	60667.7	468.08	77515
	467.08	37695.1	467.08	44756.5	467.08	59726.5	467.08	78406.3
	466.08	38006.2	466.08	44065.3	466.08	59352	466.08	78717.4
	465.08	37602.6	465.08	43908.4	465.08	60635.6	465.08	77704.5
	464.08	37653.3	464.08	44393.2	464.08	59713.1	464.08	79997.7
	463.08	36374.6	463.08	44936.4	463.08	60622.6	463.08	77912.9
	462.08	38656.1	462.08	45212.3	462.08	59283.4	462.08	79546.3
	461.08	37864.7	461.08	44558.4	461.08	59847	461.08	79060.8
	460.08	38126.2	460.08	44279.2	460.08	60377	460.08	80167.5
	459.08	37100.9	459.08	44560.1	459.08	59722.6	459.08	81528.9
	458.08	37604.4	458.08	44756.7	458.08	59949.2	458.08	81861.5
	457.08	37653.6	457.08	45474.1	457.08	61187.5	457.08	80947.4
	456.08	39174.7	456.08	45407.3	456.08	60723.1	456.08	82125.1
	455.08	37581.6	455.08	45317.4	455.08	61140.2	455.08	83663.1
	454.08	39434.1	454.08	44647.5	454.08	58994.8	454.08	83112.2
	453.08	37520.9	453.08	44907.8	453.08	58197.7	453.08	83069.9
	452.08	39222.3	452.08	44805.6	452.08	59395.7	452.08	81957.2
	451.08	38123.5	451.08	45223	451.08	59502.5	451.08	83394.5
	450.08	37819.4	450.08	45611.7	450.08	58454.4	450.08	83467.1
	449.08	38435.1	449.08	45897.5	449.08	60785.5	449.08	84039.3
	448.08	38648.1	448.08	45092.1	448.08	60199.7	448.08	84242.2
	447.08	37898.5	447.08	45632.6	447.08	61565.4	447.08	84485.4
	446.08	38738.4	446.08	46031.9	446.08	60862.2	446.08	83414.5
	445.08	38701.3	445.08	45137.5	445.08	60199.8	445.08	83187.3
	444.08	39079.2	444.08	45849.2	444.08	61153.9	444.08	82883.3
	443.08	38517.6	443.08	45394.1	443.08	60174.7	443.08	83894.8
	442.08	39188.9	442.08	46322.3	442.08	60403.7	442.08	81849.5
	441.08	39602.9	441.08	45888.8	441.08	60741.6	441.08	81452.3
	440.08	38848.7	440.08	45887.1	440.08	60156.1	440.08	79941
	439.08	38051.5	439.08	46142.5	439.08	60797.8	439.08	81026.2
	438.08	39366.8	438.08	46237	438.08	61983.3	438.08	82541.8
	437.08	38679.5	437.08	45537.1	437.08	60999.5	437.08	80660.7
	436.08	39114.1	436.08	46061	436.08	60894.8	436.08	79636.3
	435.08	38388.9	435.08	46076.9	435.08	61122.2	435.08	78841
	434.08	38803.4	434.08	45649.7	434.08	60381	434.08	80457
	433.08	38075	433.08	45900.9	433.08	61856	433.08	77247.1
	432.08	38450.8	432.08	46229.4	432.08	60925.5	432.08	79123.8
	431.08	38111.6	431.08	46836	431.08	61881.5	431.08	78413.1
	430.08	38691.8	430.08	46338	430.08	60911.9	430.08	77345.8
	429.08	38887.5	429.08	47174.5	429.08	61618.2	429.08	78584.2
	428.08	39135.6	428.08	47922.4	428.08	61987.2	428.08	77663.6
	427.08	38307.4	427.08	45927.9	427.08	61404.2	427.08	77814.5
	426.08	39263.2	426.08	45689.3	426.08	62023.1	426.08	79668.5
	425.08	40695.1	425.08	46149.4	425.08	61775.1	425.08	78648.6
	424.08	40299.6	424.08	46826.2	424.08	61690.2	424.08	79483.2
	423.08	38774.6	423.08	47301.1	423.08	61879.2	423.08	80326.4
	422.08	40289.7	422.08	47794.2	422.08	62596.3	422.08	79726.2
	421.08	40233	421.08	48700.3	421.08	64339.9	421.08	78275.4
	420.08	39085.5	420.08	48261.5	420.08	62361.2	420.08	81124.5
	419.08	40826.9	419.08	48043.9	419.08	61523.8	419.08	80385.7
	418.08	39695.5	418.08	47734.2	418.08	62635.4	418.08	79796
	417.08	39359.9	417.08	47838.9	417.08	61562.9	417.08	81272.7
	416.08	37914.8	416.08	46411.1	416.08	61380.7	416.08	79726
	415.08	38449.3	415.08	46350.4	415.08	61884.6	415.08	81718.7
	414.08	38391.6	414.08	46465.2	414.08	62826.1	414.08	81857
	413.08	37048	413.08	46854.9	413.08	60506.3	413.08	81183.4
	412.08	36442.8	412.08	46271.4	412.08	62430.7	412.08	82444.8
	411.08	36650.8	411.08	46323.2	411.08	61781.5	411.08	81425.7
	410.08	36898.3	410.08	45771.6	410.08	60583.3	410.08	83738.1
	409.08	35753.4	409.08	46714.2	409.08	61028.4	409.08	83398.9
	408.08	35990.2	408.08	45353.5	408.08	59778.7	408.08	82997.2
	407.08	35935.9	407.08	45823.6	407.08	60634.5	407.08	82082.9
	406.08	35456.3	406.08	45464.4	406.08	59738.3	406.08	82894.8
	405.08	35107.9	405.08	46021.9	405.08	60839.5	405.08	83174.3
	404.08	34922.8	404.08	45598.1	404.08	60835.9	404.08	83267.3
	403.08	35213.7	403.08	45357.7	403.08	62099.6	403.08	85588.5
	402.08	35071.1	402.08	46098.1	402.08	62142.3	402.08	85954.4
	401.08	35823.3	401.08	48123.1	401.08	63311	401.08	88591.9
	400.08	41072.6	400.08	51250	400.08	68198.9	400.08	90279
	399.08	67749.7	399.08	61093.2	399.08	70006.2	399.08	92570.3
	398.08	90875.4	398.08	66605.2	398.08	83508.2	398.08	98203.8
	397.08	59629.8	397.08	55994.1	397.08	95125.6	397.08	96567.6
	396.08	39404.5	396.08	48496.5	396.08	71728.1	396.08	89750
	395.08	34944.4	395.08	45202.1	395.08	60591.3	395.08	86505
	394.08	34575.2	394.08	45565.1	394.08	59481.6	394.08	86624.5
	393.08	34488.7	393.08	45346.9	393.08	59722.2	393.08	86074
	392.08	34776.3	392.08	45403.6	392.08	60566.3	392.08	86491.3
	391.08	34403.9	391.08	45127.3	391.08	58622.1	391.08	87433.5
	390.08	34495.7	390.08	45118.7	390.08	59402.3	390.08	87732.6
	389.08	33679.5	389.08	45254.5	389.08	59838.6	389.08	88073.5
	388.08	34776	388.08	44548.8	388.08	58773.5	388.08	84898.6
	387.08	35522.7	387.08	46052.6	387.08	58259.9	387.08	87513.9
	386.08	34692.3	386.08	45839.9	386.08	60124.5	386.08	88050.2
	385.08	34715.2	385.08	46047.3	385.08	60240	385.08	88913.5
	384.08	34993.8	384.08	45978	384.08	60173.5	384.08	89550.5
	383.08	35300.9	383.08	45826.5	383.08	59629.5	383.08	88890.4
	382.08	35123.9	382.08	45365.1	382.08	59113.2	382.08	87996
	381.08	34436.2	381.08	45947.1	381.08	60012.7	381.08	87545.4
	380.08	35719.3	380.08	47527.4	380.08	60505.9	380.08	87825.8
	379.08	35591	379.08	45870.7	379.08	61449.6	379.08	90576.4
	378.08	35572.3	378.08	45173.4	378.08	60054.4	378.08	91011
	377.08	34135.7	377.08	46493.3	377.08	61148.6	377.08	88875.6
	376.08	35807.4	376.08	45425.7	376.08	60096.2	376.08	90106.5
	375.08	35106.8	375.08	46647.9	375.08	60626	375.08	88586
	374.08	34871.4	374.08	47461.3	374.08	61734.9	374.08	90061
	373.08	35470.1	373.08	46163.7	373.08	61946.8	373.08	89367.1
	372.08	35640	372.08	47973.1	372.08	61472.4	372.08	87034.8
	371.08	35510.8	371.08	47008.1	371.08	60671.8	371.08	89833
	370.08	34565	370.08	45626.4	370.08	60811.9	370.08	90732.5
	369.08	36496.3	369.08	47240.7	369.08	60300.4	369.08	88845.3
	368.08	35873.3	368.08	46820.8	368.08	61971.8	368.08	87847.2
	367.08	35323.8	367.08	47251.9	367.08	60898.8	367.08	87675.2
	366.08	35846.2	366.08	45790.6	366.08	62250.5	366.08	89185.3
	365.08	35793.7	365.08	47241.7	365.08	62491.6	365.08	88511.6
	364.08	36371.9	364.08	47304.5	364.08	61829.5	364.08	86682.4
	363.08	36293.5	363.08	47401.4	363.08	61588.7	363.08	86882.9
	362.08	36479.1	362.08	47219.6	362.08	63639.9	362.08	86490.3
	361.08	35430.1	361.08	48786.2	361.08	63387	361.08	88262.2
	360.08	36442.9	360.08	48494.2	360.08	61845.9	360.08	86378.6
	359.08	35546.7	359.08	47666	359.08	63117.1	359.08	86395.5
	358.08	36020.9	358.08	48092.5	358.08	61648.6	358.08	86828.1
	357.08	37869.4	357.08	48249.1	357.08	62487	357.08	87184.2
	356.08	38304	356.08	47585.8	356.08	63027.3	356.08	87785.7
	355.08	37086.6	355.08	47728.5	355.08	63170.1	355.08	87469.8
	354.08	37864.3	354.08	47978.4	354.08	62607.1	354.08	86912.2
	353.08	37206.6	353.08	48465.8	353.08	62832.5	353.08	88558.9
	352.08	38064.1	352.08	47710.3	352.08	63892	352.08	87316.4
	351.08	36421.8	351.08	47606.5	351.08	65551.2	351.08	87725.3
	350.08	39127.5	350.08	48183	350.08	64949.8	350.08	87963.4
	349.08	37326.6	349.08	48763.2	349.08	63312.6	349.08	89274
	348.08	38741.8	348.08	50486.9	348.08	64291.5	348.08	88093.8
	347.08	37263.3	347.08	49506.6	347.08	64941.4	347.08	88601.2
	346.08	39302.8	346.08	50019.6	346.08	64908.5	346.08	88992.7
	345.08	39111.7	345.08	49175.3	345.08	64102.2	345.08	89931.2
	344.08	38088.7	344.08	49826.8	344.08	64113.9	344.08	89813.1
	343.08	37606.4	343.08	49752.8	343.08	64519	343.08	89803.7
	342.08	38494.3	342.08	49767.9	342.08	65404.2	342.08	88315.9
	341.08	38611.5	341.08	51130.9	341.08	64494.1	341.08	89827
	340.08	38200	340.08	50093	340.08	66763.5	340.08	89506.7
	339.08	37558.6	339.08	50183.7	339.08	64737	339.08	88333.4
	338.08	36751.6	338.08	50805.7	338.08	66119.4	338.08	90425.4
	337.08	38421.8	337.08	49962.5	337.08	65787.8	337.08	90630.9
	336.08	39341.1	336.08	50604.5	336.08	66591.9	336.08	92175.2
	335.08	37828.4	335.08	51264.3	335.08	66389.2	335.08	91619.1
	334.08	40316.2	334.08	50204.5	334.08	65098.9	334.08	92515.5
	333.08	39472.7	333.08	50819.2	333.08	66216.2	333.08	91841.8
	332.08	39659.2	332.08	51753.3	332.08	65822.3	332.08	90103.3
	331.08	38924.9	331.08	51450.1	331.08	66505.3	331.08	90524.7
	330.08	39135	330.08	51882.5	330.08	65329.8	330.08	91984.3
	329.08	39978.1	329.08	49979.5	329.08	67602.5	329.08	89826.1
	328.08	39132	328.08	50989.1	328.08	65920	328.08	91820.5
	327.08	38100.7	327.08	50072.5	327.08	67594.9	327.08	91663.7
	326.08	38940.7	326.08	50167	326.08	68047.6	326.08	90864.7
	325.08	40057.3	325.08	50786.1	325.08	67792.7	325.08	89066.5
	324.08	38802.3	324.08	51586.6	324.08	65534.4	324.08	91272
	323.08	39249.8	323.08	51779.2	323.08	67526.8	323.08	91133.8
	322.08	40766.9	322.08	51059	322.08	65406.3	322.08	89475.7
	321.08	39529.5	321.08	50585.4	321.08	66216.1	321.08	91323.1
	320.08	40723.3	320.08	51340.7	320.08	65530.3	320.08	90152.7
	319.08	39136.3	319.08	51624.9	319.08	66657.7	319.08	91633.9
	318.08	40652.8	318.08	52523	318.08	67121.8	318.08	90749
	317.08	41030.3	317.08	51490.8	317.08	68808.9	317.08	91256.1
	316.08	41300.5	316.08	52160.1	316.08	68366.3	316.08	90600.6
	315.08	41720.2	315.08	52142.2	315.08	68899.7	315.08	95214.6
	314.08	41563	314.08	53778.7	314.08	68565.9	314.08	97159.4
	313.08	42886.6	313.08	52871.9	313.08	70186.1	313.08	95424.3
	312.08	43178.7	312.08	53761.2	312.08	70341.2	312.08	97133.9
	311.08	43528.6	311.08	55964.5	311.08	71293.7	311.08	96432
	310.08	44288.2	310.08	55064.1	310.08	70780.6	310.08	98123.6
	309.08	44163.6	309.08	55022.6	309.08	70781.9	309.08	99138.5
	308.08	43969.9	308.08	56786.6	308.08	71899.3	308.08	100315
	307.08	43425.5	307.08	55537.2	307.08	71073	307.08	98733.9
	306.08	43207.1	306.08	56815.8	306.08	70643.6	306.08	98143.4
	305.08	43903	305.08	56501	305.08	69644.4	305.08	95021.9
	304.08	41560.9	304.08	55493.4	304.08	67210.8	304.08	96481.5
	303.08	38703.9	303.08	53104.2	303.08	65318.4	303.08	89793.8
	302.08	36317.2	302.08	50403.1	302.08	62711.6	302.08	84639.8
	301.08	33674.1	301.08	47383.3	301.08	58384.5	301.08	80276.5
	300.08	31575.8	300.08	42646.5	300.08	55976.4	300.08	74165.1
	299.08	28301.1	299.08	40134.2	299.08	51840.6	299.08	67761.9
	298.08	27443.9	298.08	36871.7	298.08	49744.2	298.08	61731.4
	297.08	25665.6	297.08	33377.7	297.08	47517.8	297.08	56283.8
	296.08	22720.9	296.08	30070.7	296.08	44688.5	296.08	50582.6
	295.08	20988.2	295.08	27131.9	295.08	44730.4	295.08	47231.9
	294.08	18118.2	294.08	23077.7	294.08	44226.7	294.08	41501.7
	293.08	16897.6	293.08	20691.5	293.08	43811.6	293.08	39377.1
	292.08	14553.6	292.08	17656.1	292.08	46238.6	292.08	37519.9
	291.08	13621.7	291.08	16588.5	291.08	49303.8	291.08	38686.9
	290.08	14754.5	290.08	17590.1	290.08	53496.8	290.08	48704.6
	289.08	19773.9	289.08	23735.1	289.08	58214.1	289.08	85975.6
	288.08	41916.8	288.08	48210.4	288.08	74599.3	288.08	98576.9
	287.08	83921.4	287.08	72024.6	287.08	82926.6	287.08	119883
	286.08	156122	286.08	124476	286.08	79532	286.08	274010
	285.08	237301	285.08	221049	285.08	126076	285.08	513888
	284.08	185822	284.08	291039	284.08	303936	284.08	479640
	283.08	103564	283.08	206791	283.08	322440	283.08	145236
	282.08	29893.9	282.08	54530.2	282.08	109597	282.08	37323.9
	281.08	13195.6	281.08	17374.2	281.08	32587.1	281.08	21439.7
	280.08	9375.1	280.08	10607.1	280.08	21501.4	280.08	17033.3
	279.08	7084.31	279.08	8152.05	279.08	17762.9	279.08	14927.3
	278.08	6509.94	278.08	6767.5	278.08	16770.9	278.08	13300.2
	277.08	6052.65	277.08	6274.83	277.08	15392.8	277.08	12412
	276.08	6223.28	276.08	6201.63	276.08	15097.5	276.08	11601.7
	275.08	5602.83	275.08	5719.01	275.08	14026.7	275.08	11417.8
	274.08	5592.93	274.08	5449.57	274.08	14011.3	274.08	11363.1
	273.08	5272.66	273.08	5242.81	273.08	14156	273.08	12462.5
	272.08	5649.37	272.08	5324.13	272.08	14728.3	272.08	11299.6
	271.08	5816.82	271.08	5848.06	271.08	14497.1	271.08	11663.2
	270.08	5653.45	270.08	5229.3	270.08	15261	270.08	12184.5
	269.08	6055.93	269.08	5702.58	269.08	15084.9	269.08	11573.8
	268.08	6244.25	268.08	5369.66	268.08	14508	268.08	10839.9
	267.08	5982.48	267.08	5410.5	267.08	14786.2	267.08	11427.4
	266.08	5869.92	266.08	5448.74	266.08	15464.1	266.08	11203.9
	265.08	6012.53	265.08	5346.69	265.08	14316.4	265.08	11302.1
	264.08	5885.04	264.08	5216.1	264.08	14261	264.08	11155.8
	263.08	5999.66	263.08	5168.04	263.08	15299.3	263.08	11086.5
	262.08	5199.52	262.08	5575.73	262.08	14006.5	262.08	11932
	261.08	5411.11	261.08	5534.49	261.08	14806.6	261.08	11466
	260.08	5865.02	260.08	4875.62	260.08	14346.3	260.08	11750.6
	259.08	5713.67	259.08	5266.61	259.08	14515.5	259.08	11712.2
	258.08	5711.75	258.08	5365.37	258.08	14510.5	258.08	11342.9
	257.08	5301.37	257.08	5383.45	257.08	14145.2	257.08	11699.5
	256.08	5435.41	256.08	5485.62	256.08	15113.3	256.08	12376.5
	255.08	5834.63	255.08	5145.7	255.08	14410.4	255.08	11937
	254.08	5669.7	254.08	4957.63	254.08	13952.2	254.08	12149.4
	253.08	5626.13	253.08	5137.22	253.08	14095	253.08	11998.7
	252.08	5843.88	252.08	4960.17	252.08	14342.7	252.08	11908.2
	251.08	5669.81	251.08	5246.98	251.08	14185	251.08	12645.6
	250.08	5984.6	250.08	5189.82	250.08	14983.5	250.08	12628.4
	249.08	5610.81	249.08	5163.82	249.08	14422.8	249.08	12423
	248.08	5311.5	248.08	5541.3	248.08	14546.6	248.08	12205.1
	247.08	5595.8	247.08	5138.67	247.08	14889.4	247.08	12106.8
	246.08	5662.63	246.08	5141.02	246.08	14443.1	246.08	11595.2
	245.08	5473.92	245.08	4948.39	245.08	15275.9	245.08	11569.3
	244.08	5941.62	244.08	5294.21	244.08	14750.7	244.08	12599.6
	243.08	5489.42	243.08	5350.47	243.08	14532.4	243.08	12623.1
	242.08	5197.37	242.08	5612.87	242.08	14540.9	242.08	11817.9
	241.08	5596.3	241.08	5219.26	241.08	14716.9	241.08	12064.5
	240.08	5387.22	240.08	5114.97	240.08	14396.8	240.08	11974.4
	239.08	5501.38	239.08	4893.77	239.08	14644.8	239.08	12420.8
	238.08	5664.05	238.08	5263.49	238.08	14527.9	238.08	12777.6
	237.08	5484.98	237.08	5130.61	237.08	14609.3	237.08	12626
	236.08	5730.38	236.08	5231.63	236.08	15174.8	236.08	12688.8
	235.08	5875.36	235.08	5270.81	235.08	14325.7	235.08	12615.5
	234.08	5745.99	234.08	5226.56	234.08	14343.9	234.08	12696.4
	233.08	6002.41	233.08	5215.92	233.08	14560.1	233.08	12811.8
	232.08	6035.23	232.08	5215.56	232.08	14104.2	232.08	12836.9
	231.08	6870.24	231.08	5348.8	231.08	13956.6	231.08	12208.6
	230.08	6766.19	230.08	5582.45	230.08	15273.4	230.08	12194.2
	229.08	6384.8	229.08	5604.7	229.08	15071.7	229.08	13504.8
	228.08	6465.81	228.08	5675.26	228.08	15011.8	228.08	12297
	227.08	5857.32	227.08	5552.04	227.08	14640.7	227.08	12169.6
	226.08	6012.91	226.08	5343.83	226.08	14617.7	226.08	11934.5
	225.08	5514.78	225.08	5587.58	225.08	14821	225.08	12361.9
	224.08	5971.97	224.08	5253.08	224.08	15209.2	224.08	12324.1
	223.08	6125.1	223.08	5654.63	223.08	14033.7	223.08	11454.2
	222.08	5633.15	222.08	5212.18	222.08	14965.7	222.08	12284.8
	221.08	5964.84	221.08	5146.19	221.08	15364.6	221.08	12288.9
	220.08	5959.63	220.08	5403.51	220.08	14858.7	220.08	12183.9
	219.08	5547.26	219.08	5014.07	219.08	15277.4	219.08	12068.3
	218.08	5565.16	218.08	5316.36	218.08	14320.4	218.08	12111.2
	217.08	5792.3	217.08	5486.86	217.08	14719.1	217.08	12439.6
	216.08	6098.89	216.08	5110.74	216.08	14577.7	216.08	12866.6
	215.08	6182.99	215.08	5253.09	215.08	15016.8	215.08	12210.7
	214.08	5818.41	214.08	5615.43	214.08	15191.4	214.08	12811.7
	213.08	5852.83	213.08	5129.95	213.08	15204.6	213.08	12126.7
	212.08	5785.5	212.08	5311.86	212.08	14169.5	212.08	12717
	211.08	5806.87	211.08	5315.65	211.08	14734.5	211.08	12612.8
	210.08	5613.7	210.08	5234.2	210.08	14500.9	210.08	12618.9
	209.08	6272.64	209.08	5259.26	209.08	15467.8	209.08	12322.8
	208.08	5760.12	208.08	5521.17	208.08	15087.2	208.08	12855.9
	207.08	5735.04	207.08	5608.39	207.08	16191.5	207.08	13282.5
	206.08	5622.57	206.08	4979.77	206.08	15220.1	206.08	12486
	205.08	5351.98	205.08	5417.18	205.08	14754.9	205.08	12687.1
	204.08	5975.67	204.08	5112.72	204.08	14502.5	204.08	12256.8
	203.08	5959.02	203.08	5290.73	203.08	14944.7	203.08	12450.7
	202.08	5627.89	202.08	5128.07	202.08	15286.2	202.08	13168.1
	201.08	5170.79	201.08	5122.13	201.08	15429.1	201.08	12548.6
	200.08	5733.85	200.08	5066.08	200.08	15336.2	200.08	13106.9
	199.08	6156.53	199.08	5281.7	199.08	15856.3	199.08	12628.4
	198.08	6879.19	198.08	5568.52	198.08	15309.1	198.08	11817.5
	197.08	7506.34	197.08	5679.36	197.08	15984.4	197.08	12356.8
	196.08	7029.22	196.08	5663.57	196.08	15447.2	196.08	13103.2
	195.08	6380.56	195.08	5696.73	195.08	14921.1	195.08	12689.6
	194.08	5940.59	194.08	5493.99	194.08	15605.2	194.08	13030.1
	193.08	6042.77	193.08	5327.62	193.08	14862.1	193.08	12998.5
	192.08	5428.21	192.08	5789.32	192.08	14997.1	192.08	12841.5
	191.08	5668.61	191.08	5139.16	191.08	15754.4	191.08	12374.4
	190.08	5996.82	190.08	5173.61	190.08	15559.6	190.08	13310.5
	189.08	5621.56	189.08	5099.71	189.08	15479.9	189.08	13188.8
	188.08	6007.54	188.08	5532.89	188.08	15428.8	188.08	13360
	187.08	6017.92	187.08	5308.65	187.08	15146.8	187.08	12670.1
	186.08	6268.7	186.08	5131.74	186.08	15091.7	186.08	12967.7
	185.08	6163.95	185.08	5541.38	185.08	15448.1	185.08	12677.4
	184.08	5649.08	184.08	5288.4	184.08	15364.3	184.08	12914.3
	183.08	5890.84	183.08	4994.47	183.08	15007.4	183.08	13491.1
	182.08	5655.39	182.08	5335.15	182.08	14746.9	182.08	13060.6
	181.08	5834.78	181.08	5497.57	181.08	15205.7	181.08	13080.5
	180.08	5982.28	180.08	5699.51	180.08	15242.2	180.08	13704.5
	179.08	5596.4	179.08	5197.24	179.08	16261.9	179.08	14030.2
	178.08	5826.13	178.08	5251.09	178.08	16036.7	178.08	13079.3
	177.08	6024.3	177.08	4964.82	177.08	15165.7	177.08	12601.6
	176.08	6326.42	176.08	5160.71	176.08	15366.8	176.08	12946.6
	175.08	5855.37	175.08	4948.61	175.08	15908.5	175.08	13489.2
	174.08	6183.39	174.08	5231.2	174.08	15775.2	174.08	12853.1
	173.08	6493.42	173.08	5001.02	173.08	16228.1	173.08	13311.4
	172.08	5785.49	172.08	5269.08	172.08	15567.8	172.08	13091.7
	171.08	6397.77	171.08	5094.28	171.08	16195.8	171.08	12582.5
	170.08	5699.49	170.08	5606.12	170.08	15701.7	170.08	13341.3
	169.08	6385.88	169.08	5389.69	169.08	16307.6	169.08	14395.8
	168.08	6828.56	168.08	5417.68	168.08	15856.1	168.08	14362.2
	167.08	7655.8	167.08	5910.23	167.08	16426.7	167.08	13998.8
	166.08	6545.64	166.08	5937.69	166.08	16213.2	166.08	13537.7
	165.08	6489.12	165.08	5399.85	165.08	16327.5	165.08	13908.4
	164.08	6196.21	164.08	5497.38	164.08	17525.3	164.08	13564.2
	163.08	6166.19	163.08	5464.77	163.08	16609.3	163.08	13843.1
	162.08	6112.91	162.08	5429.22	162.08	16068.9	162.08	13071
	161.08	6148.15	161.08	5154.33	161.08	16776.9	161.08	12944
	160.08	5748.34	160.08	5292.38	160.08	15325.4	160.08	12190
	159.08	5738.5	159.08	5528.49	159.08	15824.8	159.08	13058.8
	158.08	6152.15	158.08	5833.58	158.08	16024.1	158.08	12562.7
	157.08	5866.03	157.08	5213.86	157.08	15968.7	157.08	12302.4
	156.08	5472.81	156.08	5379.66	156.08	15253.7	156.08	12829.5
	155.08	5978.01	155.08	5401.12	155.08	16303.6	155.08	12793.1
	154.08	5678.2	154.08	5761.31	154.08	15265	154.08	12557.4
	153.08	5884.27	153.08	5983.76	153.08	16885.9	153.08	12852.9
	152.08	6513.55	152.08	5900.55	152.08	16885.8	152.08	12497.8
	151.08	5951.1	151.08	5795.47	151.08	16879	151.08	12404.4
	150.08	6043.35	150.08	5271.65	150.08	15068.5	150.08	12211.7

## Sheet: Supplementary Fig. 16
	Supplementary Fig. 16b
	Time (min)	Water uptake (g g-1)	Error bar
	0	0	0
	1	0.145	0.0125
	3	0.22	0.0125
	5	0.25	0.01
	10	0.29	0.01
	15	0.315	0.01
	20	0.33	0.01
	25	0.345	0.015
	30	0.355	0.0175
	45	0.365	0.0225
	60	0.375	0.02
	75	0.385	0.0225
	90	0.39	0.02

## Sheet: Supplementary Fig. 17
	Supplementary Fig. 17
		TypeⅠ	TypeⅡ
	t (ns)	v (nm ns-1)	v (nm ns-1)
	0	0	0
	0.1	0.0001	0.001
	0.2	0.0003	0.003
	0.3	0.0006	0.006
	0.4	0.001	0.01
	0.5	0.0015	0.015
	0.6	0.0021	0.021
	0.7	0.0028	0.028
	0.8	0.0036	0.036
	0.9	0.0045	0.04499
	1	0.0055	0.05498
	1.1	0.0066	0.06597
	1.2	0.0078	0.07795
	1.3	0.0091	0.09092
	1.4	0.0105	0.10488
	1.5	0.012	0.11981
	1.6	0.0136	0.13572
	1.7	0.0153	0.1526
	1.8	0.0171	0.17043
	1.9	0.019	0.18921
	2	0.021	0.20892
	2.1	0.0231	0.22955
	2.2	0.0253	0.25107
	2.3	0.0276	0.27349
	2.4	0.03	0.29675
	2.5	0.0325	0.32086
	2.6	0.03511	0.34577
	2.7	0.03781	0.37145
	2.8	0.04061	0.39789
	2.9	0.04351	0.42502
	3	0.04651	0.45283
	3.1	0.04962	0.48127
	3.2	0.05282	0.5103
	3.3	0.05612	0.53986
	3.4	0.05953	0.56992
	3.5	0.06303	0.60043
	3.6	0.06664	0.63133
	3.7	0.07035	0.66257
	3.8	0.07415	0.69411
	3.9	0.07806	0.72588
	4	0.08207	0.75785
	4.1	0.08619	0.78995
	4.2	0.0904	0.82214
	4.3	0.09471	0.85437
	4.4	0.09913	0.88658
	4.5	0.10365	0.91874
	4.6	0.10827	0.95081
	4.7	0.113	0.98273
	4.8	0.11782	1.01448
	4.9	0.12275	1.04601
	5	0.12778	1.07729
	5.1	0.13292	1.1083
	5.2	0.13816	1.139
	5.3	0.1435	1.16937
	5.4	0.14895	1.19938
	5.5	0.15451	1.22903
	5.6	0.16016	1.25829
	5.7	0.16593	1.28714
	5.8	0.1718	1.31558
	5.9	0.17777	1.3436
	6	0.18386	1.37118
	6.1	0.19005	1.39833
	6.2	0.19635	1.42503
	6.3	0.20275	1.45129
	6.4	0.20927	1.4771
	6.5	0.21589	1.50247
	6.6	0.22263	1.5274
	6.7	0.22948	1.55188
	6.8	0.23643	1.57593
	6.9	0.24351	1.59954
	7	0.25069	1.62273
	7.1	0.25799	1.64549
	7.2	0.2654	1.66783
	7.3	0.27293	1.68977
	7.4	0.28057	1.7113
	7.5	0.28834	1.73243
	7.6	0.29622	1.75318
	7.7	0.30422	1.77355
	7.8	0.31235	1.79354
	7.9	0.32059	1.81316
	8	0.32896	1.83243
	8.1	0.33746	1.85135
	8.2	0.34608	1.86992
	8.3	0.35482	1.88816
	8.4	0.3637	1.90607
	8.5	0.37271	1.92367
	8.6	0.38185	1.94095
	8.7	0.39113	1.95793
	8.8	0.40054	1.97461
	8.9	0.4101	1.99101
	9	0.41979	2.00712
	9.1	0.42962	2.02295
	9.2	0.4396	2.03852
	9.3	0.44973	2.05382
	9.4	0.46001	2.06887
	9.5	0.47044	2.08367
	9.6	0.48102	2.09822
	9.7	0.49176	2.11254
	9.8	0.50267	2.12663
	9.9	0.51374	2.14049
	10	0.52497	2.15413
	10.1	0.53638	2.16756
	10.2	0.54796	2.18078
	10.3	0.55972	2.19379
	10.4	0.57167	2.2066
	10.5	0.5838	2.21922
	10.6	0.59612	2.23165
	10.7	0.60865	2.2439
	10.8	0.62137	2.25596
	10.9	0.6343	2.26785
	11	0.64745	2.27956
	11.1	0.66081	2.29111
	11.2	0.6744	2.30249
	11.3	0.68822	2.31371
	11.4	0.70228	2.32477
	11.5	0.71659	2.33568
	11.6	0.73116	2.34645
	11.7	0.74599	2.35706
	11.8	0.76109	2.36753
	11.9	0.77648	2.37787
	12	0.79216	2.38806
	12.1	0.80814	2.39812
	12.2	0.82444	2.40805
	12.3	0.84108	2.41786
	12.4	0.85805	2.42754
	12.5	0.87539	2.43709
	12.6	0.8931	2.44653
	12.7	0.9112	2.45585
	12.8	0.92971	2.46505
	12.9	0.94866	2.47414
	13	0.96806	2.48313
	13.1	0.98793	2.492
	13.2	1.00831	2.50077
	13.3	1.02922	2.50943
	13.4	1.0507	2.518
	13.5	1.07277	2.52646
	13.6	1.09548	2.53483
	13.7	1.11886	2.5431
	13.8	1.14297	2.55128
	13.9	1.16786	2.55937
	14	1.19359	2.56737
	14.1	1.22021	2.57528
	14.2	1.24781	2.5831
	14.3	1.27648	2.59084
	14.4	1.3063	2.59849
	14.5	1.33739	2.60607
	14.6	1.36988	2.61356
	14.7	1.40392	2.62098
	14.8	1.43969	2.62831
	14.9	1.4774	2.63558
	15	1.51732	2.64276
	15.1	1.55975	2.64988
	15.2	1.60508	2.65692
	15.3	1.65382	2.6639
	15.4	1.70658	2.6708
	15.5	1.76422	2.67764
	15.6	1.82787	2.6844
	15.7	1.89916	2.69111
	15.8	1.98047	2.69775
	15.9	2.07563	2.70432
	16	2.19121	2.71084
	16.1	2.3404	2.71729
	16.2	2.55687	2.72368
	16.3	3.00009	2.73001
	16.4		2.73629
	16.5		2.7425
	16.6		2.74866

[truncated: 4 more sheets: Supplementary Fig. 18, Supplementary Fig. 19, Supplementary Fig. 20, Supplementary Fig. 21]
